# Supplementary material for: Plant Genetic Archaeology: Whole-Genome Sequencing Reveals the Pedigree of a Classical Trisomic Line
Source: G3 (Bethesda). 2014 Dec 18;5(2):253–9. doi: 10.1534/g3.114.015156 (PMC4321033; doi:10.1534/g3.114.015156)
Supplement: Supporting Information [file supp_g3.114.015156_TableS1.zip › CShigh.txt]

genotype	chromosome	position	reference	non-reference	quality	support	concordance	copy
CS3227	1	1072	A	C	30	3	1	1
CS3227	1	1075	T	C	28	3	1	1
CS3227	1	103319	G	C	40	18	1	1
CS3227	1	859311	T	-	40	16	1	1
CS3227	1	859992	G	-	32	23	0.92	1
CS3227	1	868294	G	-	40	9	1	1
CS3227	1	870590	C	-	40	19	1	1
CS3227	1	904217	G	-	40	14	0.933333	1
CS3227	1	926694	C	T	40	12	1	1
CS3227	1	928006	T	-	40	22	1	1
CS3227	1	929190	G	T	40	20	1	1
CS3227	1	929191	G	T	40	21	1	1
CS3227	1	1691483	T	-	36	19	0.863636	1
CS3227	1	1706240	G	T	40	16	1	1
CS3227	1	2052323	T	C	38	17	0.944444	1
CS3227	1	2055431	A	T	40	11	1	1
CS3227	1	2123927	G	-	40	15	0.9375	1
CS3227	1	2676352	A	-	40	17	1	1
CS3227	1	2676362	A	-	40	16	1	1
CS3227	1	2676632	A	-	40	27	0.931035	1
CS3227	1	2676778	G	-	40	20	0.952381	1
CS3227	1	2676815	A	-	40	16	1	1
CS3227	1	2676855	T	-	40	20	1	1
CS3227	1	2676952	T	-	40	20	0.909091	1
CS3227	1	2676974	T	-	38	19	0.904762	1
CS3227	1	2676989	C	-	40	23	1	1
CS3227	1	2769602	C	A	40	25	1	1
CS3227	1	2769604	C	A	40	23	1	1
CS3227	1	3496990	T	C	40	23	1	1
CS3227	1	4539730	A	-	38	11	0.916667	1
CS3227	1	4582179	A	T	40	16	1	1
CS3227	1	4582213	G	T	36	19	1	1
CS3227	1	4582287	G	A	32	9	1	1
CS3227	1	4582290	C	A	40	10	1	1
CS3227	1	4582292	C	A	38	14	1	1
CS3227	1	4790736	A	-	40	15	1	1
CS3227	1	4790737	A	-	40	15	1	1
CS3227	1	5205941	G	T	38	9	1	1
CS3227	1	5378482	T	-	38	17	0.894737	1
CS3227	1	5534722	G	A	40	13	1	1
CS3227	1	5699993	C	A	38	14	0.933333	1
CS3227	1	5700367	T	G	36	14	0.875	1.11765
CS3227	1	5819658	C	A	38	28	0.965517	1
CS3227	1	6573203	A	-	30	14	0.777778	1
CS3227	1	7004559	G	A	40	10	1	1
CS3227	1	7067007	C	T	36	30	0.810811	1
CS3227	1	7067031	A	G	25	25	0.735294	1
CS3227	1	7067176	C	A	25	25	0.735294	1
CS3227	1	7067184	C	A	25	28	0.756757	1
CS3227	1	7067232	A	G	25	33	0.75	1
CS3227	1	7068384	A	G	25	30	0.714286	1
CS3227	1	7069886	C	G	38	34	0.85	1
CS3227	1	7070157	A	G	36	25	0.862069	1
CS3227	1	7070186	T	C	25	27	0.771429	1
CS3227	1	7070197	T	C	25	25	0.735294	1
CS3227	1	7071149	A	T	25	17	0.73913	1
CS3227	1	7072893	A	G	36	31	0.815789	1
CS3227	1	7073255	G	A	25	25	0.78125	1
CS3227	1	7073304	T	A	25	30	0.714286	1
CS3227	1	7073517	A	G	25	24	0.75	1
CS3227	1	7073839	C	G	30	33	0.733333	1
CS3227	1	7074409	T	C	25	32	0.761905	1
CS3227	1	7075449	G	A	30	26	0.722222	1.1
CS3227	1	7075451	A	G	30	26	0.722222	1.1
CS3227	1	7075494	C	T	25	22	0.709677	1
CS3227	1	7163179	C	G	25	43	0.716667	1
CS3227	1	7393096	G	T	40	12	1	1.07692
CS3227	1	7675677	G	T	40	16	1	1
CS3227	1	8066724	A	-	38	12	0.857143	1
CS3227	1	8066725	C	-	32	12	0.75	1
CS3227	1	8066727	G	-	38	12	0.8	1
CS3227	1	8066728	G	-	32	12	0.75	1
CS3227	1	8066729	C	-	32	12	0.705882	1
CS3227	1	8325810	C	T	40	11	1	1
CS3227	1	8371003	N	G	40	18	1	1
CS3227	1	8546713	C	G	28	3	1	1
CS3227	1	8546714	C	T	28	3	1	1
CS3227	1	8675535	T	A	38	14	1	1
CS3227	1	8715434	T	-	40	21	1	1
CS3227	1	8739054	T	-	40	15	1	1
CS3227	1	8764971	G	-	40	12	0.923077	1
CS3227	1	8794957	A	T	36	15	0.882353	1.05556
CS3227	1	9005247	A	C	40	12	1	1
CS3227	1	9019348	A	T	40	16	0.941176	1
CS3227	1	9346332	N	T	38	18	1	1
CS3227	1	9346344	G	T	38	16	1	1
CS3227	1	9383585	T	-	38	15	0.882353	1
CS3227	1	9453796	A	-	38	23	0.92	1
CS3227	1	9958155	T	A	38	14	0.933333	1
CS3227	1	10115404	A	-	30	11	0.785714	1
CS3227	1	10180611	T	A	40	13	1	1
CS3227	1	10183594	A	G	40	26	1	1
CS3227	1	10194860	T	C	40	16	1	1
CS3227	1	10213136	T	C	40	22	1	1
CS3227	1	10227326	T	-	30	12	0.705882	1
CS3227	1	10253008	A	-	40	12	1	1
CS3227	1	10262446	T	A	40	16	1	1
CS3227	1	10262456	T	C	40	16	1	1
CS3227	1	10262630	C	T	40	18	1	1
CS3227	1	10262736	A	-	38	11	0.916667	1
CS3227	1	10263200	T	A	40	28	1	1
CS3227	1	10263245	G	A	40	28	1	1
CS3227	1	10263276	C	-	30	14	0.7	1
CS3227	1	10263279	G	-	32	13	0.722222	1
CS3227	1	10263281	C	-	32	13	0.722222	1
CS3227	1	10263936	G	T	40	14	1	1
CS3227	1	10264058	A	G	40	16	1	1
CS3227	1	10266385	G	C	40	12	1	1
CS3227	1	10266830	T	C	40	20	1	1
CS3227	1	10266880	T	A	40	17	1	1
CS3227	1	10267038	G	A	40	16	1	1
CS3227	1	10267393	A	T	40	16	1	1
CS3227	1	10267895	T	C	40	19	1	1
CS3227	1	10268042	T	-	36	16	0.8	1
CS3227	1	10268043	T	-	36	16	0.842105	1
CS3227	1	10268791	A	C	38	8	1	1.38462
CS3227	1	10270791	A	C	40	20	1	1.04762
CS3227	1	10271556	T	C	40	17	1	1.05556
CS3227	1	10271773	A	C	40	10	1	1
CS3227	1	10271778	A	G	40	10	1	1
CS3227	1	10272102	A	G	28	2	1	1
CS3227	1	10272133	T	A	36	4	1	1
CS3227	1	10272135	G	A	38	5	1	1
CS3227	1	10273859	A	T	40	12	1	1.14286
CS3227	1	10274000	G	A	32	6	1	1
CS3227	1	10275114	A	C	40	19	1	1
CS3227	1	10275459	G	C	40	15	1	1
CS3227	1	10275463	C	A	40	14	1	1
CS3227	1	10275464	A	C	40	14	1	1
CS3227	1	10275477	A	G	40	17	1	1
CS3227	1	10275481	G	A	40	17	1	1
CS3227	1	10276718	A	C	40	7	1	1
CS3227	1	10276790	C	G	40	13	1	1
CS3227	1	10276940	A	G	40	16	1	1
CS3227	1	10277223	G	C	40	17	1	1
CS3227	1	10281236	A	C	40	15	1	1
CS3227	1	10281819	G	A	38	21	1	1
CS3227	1	10281930	G	A	32	8	1	1
CS3227	1	10286168	T	C	40	20	1	1
CS3227	1	10293357	A	G	40	23	1	1
CS3227	1	10294921	C	T	40	28	1	1
CS3227	1	10295197	A	G	40	14	1	1
CS3227	1	10295311	G	A	40	21	1	1
CS3227	1	10295549	A	T	40	21	1	1
CS3227	1	10295576	G	A	40	23	1	1
CS3227	1	10295645	T	-	28	18	0.782609	1
CS3227	1	10295819	G	T	40	19	1	1
CS3227	1	10296235	G	T	40	17	1	1
CS3227	1	10296294	C	T	40	19	1	1
CS3227	1	10297751	A	G	40	12	1	1
CS3227	1	10298138	C	T	40	19	1	1
CS3227	1	10298284	G	A	40	12	1	1
CS3227	1	10298521	A	G	40	10	1	1
CS3227	1	10300206	C	T	40	17	1	1
CS3227	1	10300632	G	A	32	14	1	1
CS3227	1	10300660	T	C	32	5	1	1
CS3227	1	10300953	T	A	40	22	1	1.04348
CS3227	1	10301065	C	G	40	23	1	1
CS3227	1	10301235	A	G	40	19	1	1
CS3227	1	10301249	C	T	40	16	1	1
CS3227	1	10301277	C	T	32	10	1	1
CS3227	1	10301328	A	C	30	6	1	1
CS3227	1	10301330	A	G	32	7	1	1
CS3227	1	10301360	A	T	32	16	1	1
CS3227	1	10301501	A	G	40	16	1	1
CS3227	1	10301548	T	C	40	17	1	1
CS3227	1	10301783	C	A	40	15	1	1
CS3227	1	10302378	G	A	40	15	1	1
CS3227	1	10302444	A	C	40	22	1	1
CS3227	1	10302637	A	T	40	21	1	1
CS3227	1	10302681	G	T	40	21	1	1
CS3227	1	10302981	C	T	40	23	1	1
CS3227	1	10303214	C	G	40	12	1	1
CS3227	1	10303865	C	G	40	16	1	1
CS3227	1	10303945	C	A	40	20	1	1
CS3227	1	10304856	A	G	40	7	1	1.125
CS3227	1	10305036	A	G	38	8	1	1.27273
CS3227	1	10305063	T	C	32	7	1	1
CS3227	1	10305080	A	G	28	4	1	1
CS3227	1	10305212	A	G	38	11	1	1.35294
CS3227	1	10305217	G	C	38	11	1	1.35294
CS3227	1	10305286	A	G	40	16	1	1
CS3227	1	10305310	C	T	40	16	1	1
CS3227	1	10305386	T	A	40	23	1	1
CS3227	1	10305412	A	-	38	22	0.88	1
CS3227	1	10305484	T	C	40	12	1	1
CS3227	1	10305511	C	A	40	17	1	1
CS3227	1	10305530	T	G	40	15	1	1
CS3227	1	10305539	G	A	40	18	1	1
CS3227	1	10305573	G	A	40	17	1	1
CS3227	1	10305610	T	C	40	17	1	1
CS3227	1	10305614	A	C	40	17	0.944444	1
CS3227	1	10305627	G	A	40	22	1	1
CS3227	1	10305651	T	C	40	23	1	1
CS3227	1	10305656	C	A	40	22	1	1
CS3227	1	10305715	T	C	40	20	1	1
CS3227	1	10305718	G	C	40	19	1	1
CS3227	1	10305719	A	T	40	18	1	1
CS3227	1	10305737	T	G	40	19	1	1
CS3227	1	10305740	C	T	40	20	1	1
CS3227	1	10305752	A	T	40	16	0.941176	1
CS3227	1	10305754	G	A	40	16	0.941176	1
CS3227	1	10305769	G	T	40	15	1	1
CS3227	1	10305877	G	A	40	16	1	1
CS3227	1	10306147	G	A	40	21	1	1
CS3227	1	10306452	T	G	40	16	0.941176	1
CS3227	1	10307034	C	T	40	19	1	1
CS3227	1	10308828	C	T	40	15	1	1
CS3227	1	10308830	C	T	40	15	1	1
CS3227	1	10309249	T	A	40	32	1	1
CS3227	1	10309336	T	A	40	16	1	1.05882
CS3227	1	10309479	T	C	40	15	1	1
CS3227	1	10309807	G	T	40	20	1	1
CS3227	1	10310218	A	C	40	15	1	1
CS3227	1	10311356	T	C	40	21	1	1
CS3227	1	10312125	G	A	40	18	1	1
CS3227	1	10313187	A	G	32	7	1	1
CS3227	1	10313589	G	A	40	22	1	1
CS3227	1	10314189	T	C	40	11	1	1
CS3227	1	10314362	A	G	40	16	1	1
CS3227	1	10314695	T	A	30	17	0.944444	1
CS3227	1	10314696	T	C	38	18	1	1
CS3227	1	10315538	T	A	40	16	0.941176	1
CS3227	1	10316267	G	C	40	18	1	1
CS3227	1	10317326	A	G	40	16	1	1
CS3227	1	10318339	G	A	40	19	1	1
CS3227	1	10319151	A	T	40	24	1	1
CS3227	1	10319333	A	G	40	16	1	1
CS3227	1	10319947	C	A	32	17	0.944444	1
CS3227	1	10321753	A	G	40	13	1	1
CS3227	1	10322251	G	T	40	18	1	1
CS3227	1	10322977	C	T	40	12	1	1
CS3227	1	10323312	A	T	40	18	1	1
CS3227	1	10323325	A	-	40	18	1	1
CS3227	1	10324547	A	G	40	19	1	1
CS3227	1	10324707	A	G	40	10	1	1
CS3227	1	10326482	G	A	40	18	1	1
CS3227	1	10326692	T	C	38	5	1	1
CS3227	1	10326889	G	A	40	23	1	1
CS3227	1	10327018	A	C	32	17	1	1
CS3227	1	10327450	T	A	40	12	0.923077	1
CS3227	1	10327770	C	A	40	12	1	1
CS3227	1	10328511	T	G	40	6	1	1
CS3227	1	10328646	T	C	40	16	1	1
CS3227	1	10328959	A	G	40	14	1	1
CS3227	1	10328987	A	-	36	14	0.875	1
CS3227	1	10328989	G	-	34	14	0.875	1
CS3227	1	10329415	A	T	40	24	1	1
CS3227	1	10329545	G	A	40	21	1	1
CS3227	1	10329801	C	G	40	19	1	1
CS3227	1	10329806	C	T	40	19	1	1.1
CS3227	1	10329807	T	G	40	19	1	1.14286
CS3227	1	10331208	G	C	40	18	1	1
CS3227	1	10332331	A	G	40	14	1	1
CS3227	1	10332754	G	C	40	21	1	1
CS3227	1	10334847	C	T	36	18	0.857143	1
CS3227	1	10335513	G	A	40	15	1	1
CS3227	1	10335784	A	G	40	21	1	1
CS3227	1	10335785	A	C	40	20	1	1
CS3227	1	10336398	G	T	40	18	1	1
CS3227	1	10336915	A	G	40	12	1	1
CS3227	1	10337694	G	A	40	21	1	1
CS3227	1	10338532	C	G	40	22	1	1
CS3227	1	10338780	C	G	40	26	1	1
CS3227	1	10338894	T	C	40	10	1	1
CS3227	1	10338964	C	T	40	13	1	1
CS3227	1	10339285	T	A	28	3	1	1
CS3227	1	10339286	C	A	30	3	1	1
CS3227	1	10339288	A	C	30	3	1	1
CS3227	1	10339375	G	C	40	17	1	1
CS3227	1	10339467	C	T	40	10	1	1.18182
CS3227	1	10339479	T	C	38	8	1	1.22222
CS3227	1	10339481	G	C	38	8	1	1.22222
CS3227	1	10339485	A	C	38	6	1	1.28571
CS3227	1	10339488	A	G	36	6	1	1.28571
CS3227	1	10339937	A	G	36	5	1	1
CS3227	1	10339961	A	T	30	5	1	1
CS3227	1	10339968	T	-	30	5	1	1
CS3227	1	10339972	T	A	30	5	1	1
CS3227	1	10342484	G	A	32	7	1	1
CS3227	1	10342490	T	A	32	6	1	1
CS3227	1	10342494	G	A	32	5	1	1
CS3227	1	10342503	G	A	30	5	1	1
CS3227	1	10342787	T	G	40	14	1	1
CS3227	1	10343122	A	T	40	19	1	1
CS3227	1	10343159	G	A	40	19	1	1
CS3227	1	10343508	T	C	40	13	1	1
CS3227	1	10343529	C	A	40	11	1	1
CS3227	1	10343549	A	T	40	14	1	1
CS3227	1	10343771	C	A	40	19	1	1
CS3227	1	10344273	A	T	40	22	1	1
CS3227	1	10344325	T	G	40	15	1	1
CS3227	1	10344611	A	G	40	14	1	1
CS3227	1	10344928	A	G	40	9	1	1
CS3227	1	10344934	G	C	40	9	1	1
CS3227	1	10345203	T	-	40	17	1	1
CS3227	1	10345572	T	A	40	15	1	1
CS3227	1	10345648	C	G	40	19	1	1
CS3227	1	10345699	C	G	40	18	1	1
CS3227	1	10345847	A	G	40	19	1	1
CS3227	1	10345848	A	T	40	19	1	1
CS3227	1	10346645	G	A	40	21	1	1
CS3227	1	10346677	T	G	40	18	1	1
CS3227	1	10346710	A	T	40	18	1	1
CS3227	1	10347100	A	G	32	7	1	1
CS3227	1	10349649	G	T	32	8	1	1
CS3227	1	10349804	T	A	40	20	1	1
CS3227	1	10350712	T	C	40	13	1	1
CS3227	1	10351539	T	A	40	20	1	1
CS3227	1	10351606	G	T	40	24	1	1
CS3227	1	10352562	G	T	40	12	1	1
CS3227	1	10352563	T	G	40	12	1	1
CS3227	1	10353210	A	G	40	14	1	1
CS3227	1	10354013	C	T	40	13	1	1
CS3227	1	10354386	C	T	40	12	1	1
CS3227	1	10354617	T	A	40	12	1	1
CS3227	1	10354629	C	T	40	13	1	1
CS3227	1	10354631	T	A	40	14	1	1
CS3227	1	10354634	A	G	40	12	1	1
CS3227	1	10354640	T	A	40	12	1	1
CS3227	1	10354672	G	C	40	13	1	1
CS3227	1	10354773	G	A	40	19	0.95	1
CS3227	1	10354917	A	G	40	18	1	1
CS3227	1	10355343	T	-	34	17	0.85	1
CS3227	1	10355353	T	A	38	22	1	1
CS3227	1	10355364	A	T	38	21	0.913043	1
CS3227	1	10356812	A	C	38	14	1	1
CS3227	1	10356983	C	T	40	20	1	1
CS3227	1	10357096	C	T	40	21	1	1
CS3227	1	10357105	A	C	40	21	1	1
CS3227	1	10357120	A	G	40	16	1	1
CS3227	1	10357177	C	T	40	21	1	1
CS3227	1	10357190	G	A	40	23	1	1
CS3227	1	10357212	A	-	25	15	0.75	1
CS3227	1	10357213	T	-	25	15	0.75	1
CS3227	1	10357214	T	-	30	15	0.75	1
CS3227	1	10357215	C	-	30	16	0.761905	1
CS3227	1	10357218	T	-	30	16	0.727273	1
CS3227	1	10357245	T	C	40	20	1	1
CS3227	1	10357333	C	T	40	18	1	1
CS3227	1	10357375	C	T	40	16	1	1
CS3227	1	10357395	T	-	38	14	0.875	1
CS3227	1	10357585	G	A	40	17	1	1
CS3227	1	10357686	T	C	40	19	1	1
CS3227	1	10357706	G	A	40	14	1	1
CS3227	1	10357713	G	C	40	14	1	1
CS3227	1	10357714	C	A	40	14	1	1
CS3227	1	10357801	G	A	40	13	1	1
CS3227	1	10357956	T	C	40	19	1	1
CS3227	1	10358141	G	A	40	10	1	1
CS3227	1	10358481	G	A	40	9	1	1
CS3227	1	10358574	A	C	40	19	1	1
CS3227	1	10358587	T	C	40	16	1	1
CS3227	1	10358650	G	A	40	18	1	1
CS3227	1	10358804	T	C	40	12	1	1
CS3227	1	10358806	G	A	40	13	1	1
CS3227	1	10358860	A	G	40	15	1	1
CS3227	1	10358878	T	C	40	18	1	1
CS3227	1	10358888	A	T	40	17	1	1
CS3227	1	10358936	A	C	40	13	1	1
CS3227	1	10358976	T	A	40	12	1	1
CS3227	1	10359323	A	G	40	15	1	1
CS3227	1	10359371	C	T	40	17	1	1
CS3227	1	10359396	C	T	40	18	1	1
CS3227	1	10359397	C	T	40	18	1	1
CS3227	1	10359428	A	G	40	20	1	1
CS3227	1	10359444	A	G	40	22	1	1
CS3227	1	10359616	A	G	40	17	1	1
CS3227	1	10359633	A	G	40	17	1	1
CS3227	1	10359645	T	C	40	14	1	1
CS3227	1	10359704	C	T	40	17	1	1
CS3227	1	10359725	A	G	40	17	1	1
CS3227	1	10360037	T	A	40	16	1	1
CS3227	1	10360184	G	A	40	30	1	1
CS3227	1	10360185	A	C	40	30	0.967742	1
CS3227	1	10360240	T	C	40	19	1	1
CS3227	1	10360488	T	C	40	14	1	1
CS3227	1	10360698	C	G	38	14	1	1
CS3227	1	10360779	G	C	40	18	1	1
CS3227	1	10361003	G	A	40	13	1	1
CS3227	1	10361040	A	-	40	12	0.923077	1
CS3227	1	10361043	C	T	40	12	1	1
CS3227	1	10361066	T	A	40	13	1	1
CS3227	1	10361078	C	T	40	16	1	1
CS3227	1	10361118	A	G	40	13	1	1
CS3227	1	10361451	C	T	40	12	1	1
CS3227	1	10361470	C	G	40	11	1	1
CS3227	1	10361494	G	A	40	11	1	1
CS3227	1	10361958	T	C	40	16	1	1
CS3227	1	10361996	A	G	40	21	1	1
CS3227	1	10362057	C	A	40	20	1	1
CS3227	1	10362138	T	C	40	19	1	1
CS3227	1	10362157	G	A	40	21	1	1
CS3227	1	10362170	A	G	40	19	1	1
CS3227	1	10362231	T	C	40	19	1	1
CS3227	1	10362253	T	C	40	18	1	1
CS3227	1	10362255	G	A	40	19	1	1
CS3227	1	10362442	T	C	40	18	1	1
CS3227	1	10362614	G	A	40	21	1	1
CS3227	1	10362626	T	C	40	22	1	1
CS3227	1	10362877	C	T	40	21	1	1
CS3227	1	10362915	A	G	40	24	1	1
CS3227	1	10362921	C	T	40	25	1	1
CS3227	1	10362948	G	A	40	24	1	1
CS3227	1	10363027	T	G	40	18	1	1
CS3227	1	10363063	T	G	40	18	1	1
CS3227	1	10363156	G	C	40	18	1	1
CS3227	1	10363168	C	T	40	17	1	1
CS3227	1	10363175	G	A	40	22	1	1
CS3227	1	10363230	C	-	40	17	1	1
CS3227	1	10363261	G	A	32	13	1	1
CS3227	1	10363272	G	-	25	7	0.777778	1
CS3227	1	10363309	A	G	32	7	1	1
CS3227	1	10363312	A	C	32	7	1	1
CS3227	1	10363319	C	T	32	8	1	1
CS3227	1	10363325	T	C	38	8	1	1
CS3227	1	10363345	A	-	40	10	1	1
CS3227	1	10363346	A	-	40	10	1	1
CS3227	1	10363348	A	-	30	10	0.833333	1
CS3227	1	10363350	A	G	38	11	0.916667	1
CS3227	1	10363697	A	T	40	29	1	1
CS3227	1	10364133	G	T	40	24	1	1
CS3227	1	10364747	A	-	36	13	0.866667	1
CS3227	1	10364748	A	-	38	13	0.8125	1
CS3227	1	10364960	C	T	40	20	1	1
CS3227	1	10364993	G	A	40	19	1	1
CS3227	1	10365191	T	C	40	14	1	1
CS3227	1	10365273	A	T	40	23	1	1
CS3227	1	10366397	A	T	40	31	1	1
CS3227	1	10366489	A	T	40	15	1	1
CS3227	1	10366827	A	T	40	21	1	1
CS3227	1	10367200	G	A	40	23	1	1
CS3227	1	10367438	C	G	40	29	1	1
CS3227	1	10368143	A	T	40	20	1	1
CS3227	1	10369475	A	T	38	24	0.96	1
CS3227	1	10369639	T	A	40	34	1	1
CS3227	1	10369808	A	T	27	4	0.8	1
CS3227	1	10370183	C	T	40	22	1	1
CS3227	1	10370261	G	T	40	21	1	1
CS3227	1	10370421	T	A	40	13	1	1
CS3227	1	10370572	A	-	34	16	0.8	1
CS3227	1	10370584	A	T	38	20	1	1
CS3227	1	10370743	C	T	40	13	1	1
CS3227	1	10371003	G	C	40	15	1	1
CS3227	1	10372328	G	T	40	15	1	1
CS3227	1	10372523	T	A	40	16	1	1
CS3227	1	10372973	T	G	40	19	1	1
CS3227	1	10373116	C	G	40	14	1	1
CS3227	1	10373341	C	A	40	19	1	1
CS3227	1	10373703	T	A	40	12	1	1
CS3227	1	10373779	T	G	30	11	1	1
CS3227	1	10373801	C	T	38	17	1	1
CS3227	1	10374128	C	T	40	11	1	1
CS3227	1	10374210	G	T	38	20	1	1
CS3227	1	10374216	T	G	38	20	1	1
CS3227	1	10374637	T	-	38	13	0.928571	1
CS3227	1	10374774	T	C	40	21	0.954545	1
CS3227	1	10374775	C	T	40	22	1	1
CS3227	1	10375279	T	A	40	13	1	1
CS3227	1	10375309	C	A	40	12	1	1
CS3227	1	10375692	G	C	40	21	1	1
CS3227	1	10376382	A	G	38	14	0.933333	1
CS3227	1	10376488	T	C	40	18	1	1
CS3227	1	10377739	C	T	40	20	1	1
CS3227	1	10378887	C	A	40	23	1	1
CS3227	1	10379838	A	C	40	15	1	1
CS3227	1	10379986	A	-	40	16	0.941176	1
CS3227	1	10379988	C	T	40	17	1	1
CS3227	1	10380763	G	A	40	22	1	1
CS3227	1	10382615	A	T	40	18	1	1
CS3227	1	10382798	A	-	36	27	0.9	1
CS3227	1	10382974	C	A	40	19	1	1
CS3227	1	10383060	T	-	34	17	0.85	1
CS3227	1	10383061	T	-	34	17	0.85	1
CS3227	1	10383062	T	-	34	16	0.8	1
CS3227	1	10383075	T	A	38	22	0.916667	1
CS3227	1	10383099	T	C	40	26	1	1
CS3227	1	10383225	A	C	40	17	1	1
CS3227	1	10383384	G	A	40	25	1	1
CS3227	1	10383586	G	A	40	26	1	1
CS3227	1	10383664	G	A	40	18	1	1
CS3227	1	10383987	C	T	40	16	1	1
CS3227	1	10384042	G	A	40	16	1	1
CS3227	1	10384165	A	G	40	18	1	1
CS3227	1	10384230	C	T	40	17	1	1
CS3227	1	10384267	A	G	40	14	1	1
CS3227	1	10384930	T	A	40	27	1	1
CS3227	1	10385067	T	C	40	22	1	1
CS3227	1	10385077	C	T	40	20	1	1
CS3227	1	10385343	G	T	40	17	1	1
CS3227	1	10386772	G	T	40	14	1	1
CS3227	1	10387202	C	A	40	15	1	1
CS3227	1	10387205	C	T	40	15	1	1
CS3227	1	10388138	G	T	40	15	1	1
CS3227	1	10389910	C	G	40	14	1	1
CS3227	1	10390678	C	T	40	11	1	1
CS3227	1	10391309	A	G	40	19	1	1
CS3227	1	10391448	G	A	40	21	1	1
CS3227	1	10391860	T	A	40	13	1	1
CS3227	1	10391869	C	T	40	16	1	1
CS3227	1	10391942	A	T	40	27	1	1
CS3227	1	10394262	G	A	40	16	1	1
CS3227	1	10394404	C	T	40	16	1	1
CS3227	1	10394977	A	G	40	25	1	1
CS3227	1	10395176	A	G	40	17	1	1
CS3227	1	10395584	A	G	40	19	1	1
CS3227	1	10395598	A	G	40	13	1	1
CS3227	1	10395605	A	T	40	13	1	1
CS3227	1	10395638	A	C	40	13	1	1
CS3227	1	10395643	C	-	32	10	0.769231	1
CS3227	1	10395644	T	-	32	10	0.769231	1
CS3227	1	10395645	A	-	32	10	0.769231	1
CS3227	1	10395647	G	-	32	10	0.769231	1
CS3227	1	10395670	G	A	40	14	1	1
CS3227	1	10395676	G	A	40	13	1	1
CS3227	1	10395679	A	G	40	13	1	1
CS3227	1	10395688	A	G	40	14	1	1
CS3227	1	10395738	A	G	40	11	1	1
CS3227	1	10395740	G	A	40	11	1	1
CS3227	1	10395973	A	T	40	17	1	1
CS3227	1	10396042	C	A	40	15	1	1
CS3227	1	10396454	G	C	40	14	0.933333	1
CS3227	1	10396832	A	G	40	13	1	1
CS3227	1	10396902	T	A	40	11	1	1
CS3227	1	10397485	A	T	40	28	1	1
CS3227	1	10397669	A	-	30	4	1	1
CS3227	1	10397676	A	G	30	4	1	1
CS3227	1	10397679	C	A	32	5	1	1
CS3227	1	10397686	G	-	32	6	1	1
CS3227	1	10398467	A	T	40	16	1	1
CS3227	1	10398613	T	C	40	14	1	1
CS3227	1	10399091	T	G	40	21	1	1
CS3227	1	10399184	C	A	40	18	1	1
CS3227	1	10399185	A	G	40	18	1	1
CS3227	1	10399200	T	C	40	19	1	1
CS3227	1	10399317	C	A	38	8	0.888889	1
CS3227	1	10399325	G	C	40	12	1	1
CS3227	1	10399329	A	C	40	13	1	1
CS3227	1	10399339	G	A	40	11	1	1
CS3227	1	10399345	G	A	40	10	1	1
CS3227	1	10399366	A	T	40	13	1	1
CS3227	1	10399367	A	T	40	13	1	1
CS3227	1	10399368	A	T	40	13	1	1
CS3227	1	10399384	G	A	40	14	1	1
CS3227	1	10399395	C	T	40	16	1	1
CS3227	1	10399675	C	G	32	7	1	1
CS3227	1	10399676	G	A	32	7	1	1
CS3227	1	10399684	A	C	32	9	1	1
CS3227	1	10399687	A	G	32	9	1	1
CS3227	1	10399688	A	C	32	9	1	1
CS3227	1	10399690	A	C	32	9	1	1
CS3227	1	10399764	A	G	40	12	1	1
CS3227	1	10399785	G	T	40	16	1	1
CS3227	1	10399815	T	-	32	15	0.75	1
CS3227	1	10399816	A	-	32	15	0.714286	1
CS3227	1	10399900	T	G	40	27	1	1
CS3227	1	10399927	A	G	40	24	1	1
CS3227	1	10399936	A	G	40	26	1	1
CS3227	1	10399944	C	T	40	25	1	1
CS3227	1	10400116	G	T	40	25	1	1
CS3227	1	10400144	G	A	40	27	1	1
CS3227	1	10400151	T	-	38	25	0.862069	1
CS3227	1	10400154	A	-	32	25	0.892857	1
CS3227	1	10400169	C	A	40	26	1	1
CS3227	1	10400191	G	A	40	19	1	1
CS3227	1	10400222	A	C	40	24	1	1
CS3227	1	10400258	A	G	40	16	1	1
CS3227	1	10400273	C	T	32	15	1	1
CS3227	1	10400378	T	C	28	3	1	1
CS3227	1	10400417	C	T	32	14	1	1
CS3227	1	10400495	C	G	40	28	1	1
CS3227	1	10400578	T	-	40	14	1	1
CS3227	1	10401287	C	T	40	15	1	1
CS3227	1	10401298	A	C	40	17	1	1
CS3227	1	10401331	C	T	40	20	1	1
CS3227	1	10401440	A	C	40	17	1	1
CS3227	1	10401516	G	A	40	11	1	1
CS3227	1	10401557	G	A	40	12	1	1
CS3227	1	10401570	T	A	40	13	1	1
CS3227	1	10401617	T	C	40	14	1	1
CS3227	1	10401619	T	A	40	14	1	1
CS3227	1	10401957	C	A	40	15	1	1
CS3227	1	10402046	A	G	40	15	1	1
CS3227	1	10402135	G	A	40	14	1	1
CS3227	1	10402208	C	T	40	14	1	1
CS3227	1	10402287	C	T	40	21	1	1
CS3227	1	10402293	A	C	40	23	1	1
CS3227	1	10402303	G	T	40	25	1	1
CS3227	1	10402358	A	C	40	25	1	1
CS3227	1	10402364	C	T	40	24	1	1
CS3227	1	10402441	A	G	40	27	1	1
CS3227	1	10402609	A	C	40	22	1	1
CS3227	1	10402678	A	G	40	16	1	1
CS3227	1	10402750	C	A	40	24	1	1
CS3227	1	10402777	T	C	40	26	1	1
CS3227	1	10402794	T	C	40	31	1	1
CS3227	1	10402886	A	G	40	17	1	1
CS3227	1	10402917	T	A	40	17	1	1
CS3227	1	10403052	T	A	40	15	1	1
CS3227	1	10403068	T	C	32	14	1	1
CS3227	1	10403103	T	C	40	23	1	1
CS3227	1	10403135	G	A	40	23	1	1
CS3227	1	10403159	C	A	40	15	1	1
CS3227	1	10403162	A	G	40	15	1	1
CS3227	1	10403232	A	C	40	9	1	1
CS3227	1	10403235	G	T	40	9	1	1
CS3227	1	10403396	G	T	40	21	1	1
CS3227	1	10403885	C	A	38	16	1	1
CS3227	1	10403905	C	-	32	9	0.75	1
CS3227	1	10404145	G	T	40	25	1	1
CS3227	1	10404392	T	A	40	19	1	1
CS3227	1	10404412	T	C	40	16	1	1
CS3227	1	10404441	T	C	40	14	1	1
CS3227	1	10404796	T	A	40	23	1	1
CS3227	1	10404861	C	A	40	11	1	1
CS3227	1	10404867	C	T	40	11	1	1
CS3227	1	10404897	C	T	40	20	1	1
CS3227	1	10405059	G	A	40	33	1	1
CS3227	1	10405061	G	A	40	33	1	1
CS3227	1	10405071	A	T	40	30	1	1
CS3227	1	10405111	A	T	40	23	1	1
CS3227	1	10405452	A	T	32	12	1	1
CS3227	1	10405555	A	C	40	22	1	1
CS3227	1	10405564	T	C	40	22	1	1
CS3227	1	10405566	G	A	40	23	1	1
CS3227	1	10405672	A	-	25	6	0.75	1
CS3227	1	10405673	A	-	25	6	0.75	1
CS3227	1	10405676	T	-	25	6	0.75	1
CS3227	1	10405677	C	-	25	6	0.857143	1
CS3227	1	10405680	G	-	32	6	1	1
CS3227	1	10405681	T	-	32	6	1	1
CS3227	1	10405729	A	T	32	17	1	1
CS3227	1	10405740	T	G	40	18	1	1
CS3227	1	10405796	T	G	40	20	1	1
CS3227	1	10405891	G	-	32	9	1	1
CS3227	1	10405909	A	G	32	8	1	1
CS3227	1	10405963	T	-	27	4	0.8	1
CS3227	1	10405972	A	-	30	7	0.875	1
CS3227	1	10406105	A	C	40	24	1	1
CS3227	1	10406155	C	G	40	26	1	1
CS3227	1	10406197	A	-	40	23	0.92	1
CS3227	1	10406198	A	-	40	23	0.92	1
CS3227	1	10406203	C	T	40	23	1	1
CS3227	1	10406237	T	C	40	23	1	1
CS3227	1	10406251	G	A	40	23	1	1
CS3227	1	10406277	T	G	40	23	1	1
CS3227	1	10406299	G	A	40	22	1	1
CS3227	1	10406314	T	-	38	20	0.869565	1
CS3227	1	10406324	A	T	40	22	1	1
CS3227	1	10406393	G	A	40	15	1	1
CS3227	1	10406397	A	T	40	15	1	1
CS3227	1	10406454	T	-	32	17	0.944444	1
CS3227	1	10406504	G	C	40	19	1	1
CS3227	1	10406535	C	T	40	15	1	1
CS3227	1	10406573	T	G	40	12	1	1
CS3227	1	10406585	T	C	40	15	1	1
CS3227	1	10406612	C	T	40	18	1	1
CS3227	1	10406630	A	T	40	18	1	1
CS3227	1	10406639	T	C	40	19	1	1
CS3227	1	10406643	A	G	40	19	1	1
CS3227	1	10406652	T	C	40	24	1	1
CS3227	1	10406660	A	T	40	24	1	1
CS3227	1	10406731	G	A	40	20	1	1
CS3227	1	10406763	C	T	40	15	1	1
CS3227	1	10406769	G	T	38	13	0.866667	1
CS3227	1	10406854	G	A	40	16	1	1
CS3227	1	10406882	T	C	40	24	1	1
CS3227	1	10406909	G	A	40	30	1	1
CS3227	1	10406924	T	C	40	26	1	1
CS3227	1	10406933	A	G	40	27	1	1
CS3227	1	10406938	T	G	40	27	1	1
CS3227	1	10407173	A	C	32	10	1	1
CS3227	1	10407186	T	C	32	14	1	1
CS3227	1	10407196	A	G	38	15	1	1
CS3227	1	10407218	T	G	40	15	1	1
CS3227	1	10407219	A	C	40	15	1	1
CS3227	1	10407222	T	C	40	15	1	1
CS3227	1	10407372	C	A	28	3	1	1
CS3227	1	10407392	T	A	32	7	1	1
CS3227	1	10407428	C	-	40	10	1	1
CS3227	1	10407448	C	A	40	10	1	1
CS3227	1	10407449	C	A	40	10	1	1
CS3227	1	10407456	T	A	40	14	1	1
CS3227	1	10407477	A	T	40	19	1	1
CS3227	1	10407535	A	T	40	17	1	1
CS3227	1	10407549	A	C	40	17	1	1
CS3227	1	10407564	G	A	40	20	1	1
CS3227	1	10407570	T	G	40	19	1	1
CS3227	1	10407625	G	T	32	8	1	1
CS3227	1	10407640	C	T	36	6	0.857143	1
CS3227	1	10407659	T	G	25	5	0.714286	1
CS3227	1	10407697	T	A	32	11	1	1
CS3227	1	10407744	A	-	38	15	0.882353	1
CS3227	1	10407745	A	-	38	15	0.882353	1
CS3227	1	10407757	A	-	32	13	0.866667	1
CS3227	1	10407758	G	-	38	13	0.866667	1
CS3227	1	10407759	A	T	40	14	0.933333	1
CS3227	1	10407779	T	G	40	17	1	1
CS3227	1	10407831	G	A	40	19	1	1
CS3227	1	10407873	A	G	40	18	1	1
CS3227	1	10407963	C	A	40	15	1	1
CS3227	1	10408011	A	T	40	18	1	1
CS3227	1	10408050	T	A	40	20	1	1
CS3227	1	10408086	A	G	40	23	1	1
CS3227	1	10408120	T	G	40	20	1	1
CS3227	1	10408125	T	A	40	20	1	1
CS3227	1	10408173	C	T	40	18	1	1
CS3227	1	10408177	T	G	40	18	1	1
CS3227	1	10408189	G	A	40	22	1	1
CS3227	1	10408197	A	-	40	22	0.916667	1
CS3227	1	10408201	A	G	40	25	1	1
CS3227	1	10408213	T	A	40	24	1	1
CS3227	1	10408220	A	-	38	22	0.88	1
CS3227	1	10408248	G	A	40	20	1	1
CS3227	1	10408278	C	G	40	21	1	1
CS3227	1	10408836	A	G	40	21	1	1
CS3227	1	10410709	A	G	40	21	1	1
CS3227	1	10411058	A	T	40	17	1	1
CS3227	1	10411088	T	C	40	16	1	1
CS3227	1	10411272	G	T	40	19	1	1
CS3227	1	10411546	T	A	40	20	1	1
CS3227	1	10411573	A	G	40	22	1	1
CS3227	1	10411644	A	G	40	30	1	1
CS3227	1	10411822	A	G	40	23	0.958333	1
CS3227	1	10411844	C	G	40	20	0.952381	1
CS3227	1	10411875	C	T	40	21	0.954545	1
CS3227	1	10412035	A	-	36	25	0.892857	1
CS3227	1	10412210	G	A	40	24	1	1
CS3227	1	10412213	T	C	40	22	1	1
CS3227	1	10412253	C	G	40	23	0.958333	1
CS3227	1	10412322	A	G	40	21	0.954545	1
CS3227	1	10412551	T	G	40	22	1	1
CS3227	1	10413189	C	A	40	17	1	1
CS3227	1	10413241	A	G	40	19	1	1
CS3227	1	10413595	A	G	40	24	1	1
CS3227	1	10413640	A	G	40	19	1	1
CS3227	1	10413723	A	G	40	17	1	1
CS3227	1	10413803	T	A	40	20	1	1
CS3227	1	10413846	T	A	36	22	1	1
CS3227	1	10413891	T	A	32	17	1	1
CS3227	1	10413956	A	G	40	19	1	1
CS3227	1	10414020	A	T	40	17	1	1
CS3227	1	10414045	A	G	38	18	1	1
CS3227	1	10414272	T	C	40	15	1	1
CS3227	1	10414395	C	T	40	11	1	1
CS3227	1	10414503	C	T	40	14	1	1
CS3227	1	10414760	A	-	30	14	0.736842	1
CS3227	1	10414761	A	-	30	14	0.777778	1
CS3227	1	10414762	A	-	36	14	0.823529	1
CS3227	1	10414875	G	A	40	18	1	1
CS3227	1	10414953	G	A	40	9	0.9	1
CS3227	1	10415099	A	G	40	18	1	1
CS3227	1	10415102	T	G	40	18	1	1
CS3227	1	10415126	C	T	40	16	1	1
CS3227	1	10415163	G	A	40	13	1	1
CS3227	1	10415332	G	A	40	16	1	1
CS3227	1	10415573	T	-	38	14	0.875	1
CS3227	1	10415613	C	A	40	13	1	1
CS3227	1	10415678	T	C	40	19	1	1
CS3227	1	10415766	T	C	40	19	1	1
CS3227	1	10415857	G	A	40	18	1	1
CS3227	1	10415924	G	A	40	18	1	1
CS3227	1	10416006	G	A	40	18	1	1
CS3227	1	10416056	G	A	40	17	1	1
CS3227	1	10416126	C	T	32	17	1	1
CS3227	1	10416155	A	-	40	19	0.95	1
CS3227	1	10416694	A	G	40	21	1	1
CS3227	1	10416735	G	C	40	17	1	1
CS3227	1	10416806	T	C	40	21	1	1
CS3227	1	10417164	C	A	40	19	1	1
CS3227	1	10417329	C	T	40	18	1	1
CS3227	1	10417330	G	C	40	18	1	1
CS3227	1	10417334	G	A	40	18	1	1
CS3227	1	10417500	A	-	40	12	1	1
CS3227	1	10417664	C	T	40	12	1	1
CS3227	1	10417681	C	A	40	12	1	1
CS3227	1	10417696	T	C	40	11	1	1
CS3227	1	10417724	T	-	40	11	0.916667	1
CS3227	1	10417725	G	C	40	11	1	1
CS3227	1	10417742	T	G	40	11	1	1
CS3227	1	10417762	A	G	40	11	1	1
CS3227	1	10417857	A	C	40	27	1	1
CS3227	1	10417867	C	T	40	26	1	1
CS3227	1	10417878	A	-	40	21	0.913043	1
CS3227	1	10417879	G	-	38	21	0.913043	1
CS3227	1	10417887	T	A	40	22	1	1
CS3227	1	10417905	A	G	40	22	1	1
CS3227	1	10417937	G	A	40	18	1	1
CS3227	1	10417995	C	T	40	15	1	1
CS3227	1	10418006	C	A	40	16	1	1
CS3227	1	10418013	G	T	36	14	0.933333	1
CS3227	1	10418029	G	A	40	12	1	1
CS3227	1	10418031	G	C	40	12	1	1
CS3227	1	10418042	C	A	40	10	1	1
CS3227	1	10418043	A	T	40	10	0.909091	1
CS3227	1	10418081	G	A	40	18	1	1
CS3227	1	10418186	G	A	40	24	1	1
CS3227	1	10418194	G	A	40	23	1	1
CS3227	1	10418227	A	G	40	18	1	1
CS3227	1	10418237	A	-	38	16	0.888889	1
CS3227	1	10418238	A	G	32	17	0.944444	1
CS3227	1	10418239	A	T	40	17	0.944444	1
CS3227	1	10418297	C	T	40	21	1	1
CS3227	1	10418411	A	C	40	17	1	1
CS3227	1	10418526	T	C	40	26	1	1
CS3227	1	10418527	C	T	40	26	1	1
CS3227	1	10418538	C	A	40	22	1	1
CS3227	1	10418542	C	T	40	20	1	1
CS3227	1	10418561	C	T	40	17	1	1
CS3227	1	10418585	G	A	40	15	1	1
CS3227	1	10418656	G	C	40	14	1	1
CS3227	1	10418707	G	A	40	23	1	1
CS3227	1	10418723	T	C	40	25	1	1
CS3227	1	10418733	C	T	40	25	1	1
CS3227	1	10418737	A	C	38	24	1	1
CS3227	1	10418745	G	A	38	27	1	1
CS3227	1	10418746	T	C	38	27	1	1
CS3227	1	10418749	T	C	38	29	1	1
CS3227	1	10418758	C	T	38	28	0.965517	1
CS3227	1	10418760	A	C	38	28	1	1
CS3227	1	10418764	T	A	38	26	1	1
CS3227	1	10418817	T	C	40	18	1	1
CS3227	1	10418825	G	T	40	16	1	1
CS3227	1	10418839	A	-	40	15	1	1
CS3227	1	10418844	T	C	40	14	1	1
CS3227	1	10418916	A	T	40	20	1	1
CS3227	1	10419002	C	T	40	15	1	1
CS3227	1	10419017	A	T	40	11	1	1
CS3227	1	10419092	A	C	40	19	1	1
CS3227	1	10419400	C	A	40	18	1	1
CS3227	1	10419504	T	G	40	17	1	1
CS3227	1	10419623	G	A	40	15	1	1
CS3227	1	10419624	T	C	40	14	1	1
CS3227	1	10419752	A	T	40	21	1	1
CS3227	1	10419754	T	A	40	22	1	1
CS3227	1	10419761	T	A	40	24	1	1
CS3227	1	10419825	A	T	40	32	1	1
CS3227	1	10419826	G	A	40	32	1	1
CS3227	1	10419836	T	A	40	32	1	1
CS3227	1	10419844	G	A	40	30	1	1
CS3227	1	10419864	C	T	38	24	0.857143	1
CS3227	1	10419906	T	-	32	15	0.789474	1
CS3227	1	10419908	C	-	38	15	0.882353	1
CS3227	1	10419909	A	-	40	15	0.9375	1
CS3227	1	10419943	G	C	40	18	1	1
CS3227	1	10419947	A	T	40	19	0.95	1
CS3227	1	10420046	T	C	40	20	1	1
CS3227	1	10420287	A	T	40	17	1	1
CS3227	1	10420621	C	T	40	8	1	1
CS3227	1	10420788	C	G	40	16	1	1
CS3227	1	10420823	C	A	40	14	1	1
CS3227	1	10421192	G	T	40	18	1	1
CS3227	1	10421196	A	T	40	15	1	1
CS3227	1	10421305	T	A	40	18	1	1
CS3227	1	10421385	T	C	40	21	1	1
CS3227	1	10421543	G	T	40	15	1	1
CS3227	1	10421552	G	C	40	15	1	1
CS3227	1	10421645	T	C	40	20	1	1
CS3227	1	10421705	A	G	40	18	1	1
CS3227	1	10421710	T	C	40	20	1	1
CS3227	1	10421748	A	-	40	20	0.952381	1
CS3227	1	10421805	A	G	40	24	1	1
CS3227	1	10422048	C	T	40	19	1	1
CS3227	1	10422181	C	A	40	18	1	1
CS3227	1	10422572	G	T	40	17	1	1
CS3227	1	10422812	T	C	40	12	1	1
CS3227	1	10422860	A	G	40	8	1	1
CS3227	1	10423689	G	C	40	14	1	1
CS3227	1	10423723	T	C	40	16	1	1
CS3227	1	10424044	T	C	40	15	1	1
CS3227	1	10424241	T	A	40	14	0.933333	1
CS3227	1	10424258	T	C	40	19	0.95	1
CS3227	1	10424305	G	C	40	24	0.96	1
CS3227	1	10424308	A	C	40	25	0.961538	1
CS3227	1	10424332	T	A	40	29	0.966667	1
CS3227	1	10424396	A	T	40	17	0.944444	1
CS3227	1	10424453	T	A	40	16	0.941176	1
CS3227	1	10424464	A	G	40	18	0.947368	1
CS3227	1	10424470	T	C	40	18	0.947368	1
CS3227	1	10424486	A	T	40	19	0.95	1
CS3227	1	10424769	A	G	40	18	1	1
CS3227	1	10424814	T	C	40	11	1	1
CS3227	1	10424856	T	-	30	11	0.916667	1
CS3227	1	10424857	C	-	30	11	0.846154	1
CS3227	1	10424858	A	-	25	11	0.846154	1
CS3227	1	10424876	A	G	40	17	1	1
CS3227	1	10424903	T	C	40	20	1	1
CS3227	1	10425003	G	C	40	12	1	1
CS3227	1	10425035	C	G	40	11	1	1
CS3227	1	10425043	C	G	40	10	1	1
CS3227	1	10425237	A	G	40	15	1	1
CS3227	1	10425282	C	T	40	13	1	1
CS3227	1	10425354	T	C	40	22	1	1
CS3227	1	10425397	G	A	40	20	1	1
CS3227	1	10425438	G	A	40	24	1	1
CS3227	1	10425498	A	G	40	21	1	1
CS3227	1	10425526	A	G	40	20	1	1
CS3227	1	10425820	A	C	40	16	1	1
CS3227	1	10426105	C	G	40	25	1	1
CS3227	1	10426277	T	A	40	21	1	1
CS3227	1	10426396	A	C	40	21	1	1
CS3227	1	10426468	C	A	40	22	1	1
CS3227	1	10426539	C	T	40	21	1	1
CS3227	1	10426874	G	T	40	17	0.944444	1
CS3227	1	10426900	C	A	40	16	1	1
CS3227	1	10427011	T	C	40	10	1	1
CS3227	1	10427035	A	G	40	9	1	1
CS3227	1	10427038	A	C	40	9	1	1
CS3227	1	10427045	T	C	40	9	1	1
CS3227	1	10427077	C	T	40	13	1	1
CS3227	1	10427080	G	A	40	13	1	1
CS3227	1	10427083	A	T	40	12	0.923077	1
CS3227	1	10427228	T	C	40	15	1	1
CS3227	1	10427249	A	G	40	15	1	1
CS3227	1	10427384	C	T	40	16	1	1
CS3227	1	10427552	T	C	40	14	1	1
CS3227	1	10427576	A	G	40	14	1	1
CS3227	1	10427585	G	A	40	17	1	1
CS3227	1	10427620	C	T	40	19	1	1
CS3227	1	10427650	C	T	40	20	1	1
CS3227	1	10427672	T	-	38	19	0.863636	1
CS3227	1	10427713	A	T	40	18	1	1
CS3227	1	10427836	A	T	40	19	1	1
CS3227	1	10427855	T	A	40	21	1	1
CS3227	1	10427868	C	T	40	22	1	1
CS3227	1	10427884	T	G	40	21	1	1
CS3227	1	10427906	C	A	40	19	1	1
CS3227	1	10427910	C	A	40	19	1	1
CS3227	1	10427938	A	T	40	21	1	1
CS3227	1	10427942	T	C	40	22	1	1
CS3227	1	10427956	T	C	40	19	1	1
CS3227	1	10427962	T	C	40	19	1	1
CS3227	1	10427990	G	A	40	18	1	1
CS3227	1	10428005	C	T	40	19	1	1
CS3227	1	10428045	T	G	40	13	1	1
CS3227	1	10428054	C	A	40	13	1	1
CS3227	1	10428068	C	T	40	13	1	1
CS3227	1	10428080	G	C	40	14	1	1
CS3227	1	10428099	A	G	40	14	1	1
CS3227	1	10428101	A	-	38	13	0.928571	1
CS3227	1	10428102	A	G	40	13	1	1
CS3227	1	10428119	C	A	40	15	1	1
CS3227	1	10428122	G	A	40	17	1	1
CS3227	1	10428135	A	C	40	16	1	1
CS3227	1	10428143	T	C	40	17	1	1
CS3227	1	10428255	T	G	40	22	1	1
CS3227	1	10428288	T	C	40	21	1	1
CS3227	1	10428325	C	T	40	19	1	1
CS3227	1	10428383	A	C	40	15	1	1
CS3227	1	10428423	G	A	40	18	1	1
CS3227	1	10428473	T	A	40	20	1	1
CS3227	1	10428576	G	A	32	8	1	1
CS3227	1	10428688	T	C	32	8	1	1
CS3227	1	10428697	C	T	32	10	1	1
CS3227	1	10428719	T	A	38	15	1	1
CS3227	1	10428727	A	C	40	18	1	1
CS3227	1	10428738	T	A	40	18	1	1
CS3227	1	10428763	A	G	40	20	1	1
CS3227	1	10428910	C	T	40	18	1	1
CS3227	1	10428916	C	T	40	17	1	1
CS3227	1	10428937	A	G	40	19	1	1
CS3227	1	10428966	G	C	40	23	1	1
CS3227	1	10428968	G	T	40	22	1	1
CS3227	1	10428982	A	T	40	21	1	1
CS3227	1	10429091	T	-	32	10	1	1
CS3227	1	10429097	T	C	32	11	1	1
CS3227	1	10429143	T	C	40	15	0.9375	1
CS3227	1	10429181	T	C	40	13	1	1
CS3227	1	10429188	G	C	40	11	1	1
CS3227	1	10429266	T	C	40	23	1	1
CS3227	1	10429285	T	C	40	23	1	1
CS3227	1	10429320	G	T	40	26	1	1
CS3227	1	10429334	A	G	40	24	1	1
CS3227	1	10429341	C	G	40	23	1	1
CS3227	1	10429364	T	G	40	23	1	1
CS3227	1	10429373	A	C	40	25	0.961538	1
CS3227	1	10429385	T	A	40	25	0.961538	1
CS3227	1	10429422	T	A	38	21	0.875	1
CS3227	1	10429456	T	G	40	21	1	1
CS3227	1	10429472	A	C	40	15	1	1
CS3227	1	10429475	A	T	40	14	1	1
CS3227	1	10429476	G	C	40	14	1	1
CS3227	1	10429478	T	A	40	14	1	1
CS3227	1	10429479	A	G	40	13	1	1
CS3227	1	10429494	G	C	32	9	1	1
CS3227	1	10429552	C	T	28	3	1	1
CS3227	1	10429702	T	G	40	22	1	1
CS3227	1	10429718	T	A	40	27	1	1
CS3227	1	10429739	C	A	40	28	1	1
CS3227	1	10429758	A	-	36	26	0.896552	1
CS3227	1	10429759	A	G	38	27	0.931035	1
CS3227	1	10429791	G	A	40	25	1	1
CS3227	1	10429814	A	G	40	26	1	1
CS3227	1	10429821	T	-	40	23	0.92	1
CS3227	1	10429947	A	-	38	16	0.941176	1
CS3227	1	10430258	G	A	40	15	1	1
CS3227	1	10430259	A	T	40	15	1	1
CS3227	1	10430274	G	A	40	14	1	1
CS3227	1	10430276	C	A	32	10	0.714286	1
CS3227	1	10430372	T	C	40	10	1	1
CS3227	1	10430456	C	T	40	7	1	1
CS3227	1	10430529	C	A	40	10	1	1
CS3227	1	10430531	C	A	40	10	1	1
CS3227	1	10430652	C	T	40	9	1	1
CS3227	1	10430654	T	A	40	9	1	1
CS3227	1	10430747	T	G	40	7	1	1
CS3227	1	10430750	G	T	40	7	1	1
CS3227	1	10430816	G	T	40	11	1	1
CS3227	1	10431101	T	G	40	11	1	1
CS3227	1	10431163	A	G	40	10	1	1
CS3227	1	10431320	T	C	38	5	1	1
CS3227	1	10431358	T	C	40	15	1	1
CS3227	1	10431386	C	A	38	16	1	1
CS3227	1	10431400	T	C	40	15	1	1
CS3227	1	10431405	C	G	40	15	1	1
CS3227	1	10431411	A	T	40	14	1	1
CS3227	1	10431453	G	T	32	8	1	1
CS3227	1	10431580	T	G	38	6	1	1
CS3227	1	10431602	T	G	38	6	1	1
CS3227	1	10431603	C	G	40	7	1	1
CS3227	1	10431606	G	T	40	8	1	1
CS3227	1	10431613	T	C	40	9	1	1
CS3227	1	10431619	A	T	40	9	1	1
CS3227	1	10431631	A	T	40	12	1	1
CS3227	1	10431651	C	G	40	13	1	1
CS3227	1	10431673	T	G	40	13	1	1
CS3227	1	10431700	T	C	40	15	1	1
CS3227	1	10431704	A	G	40	13	1	1
CS3227	1	10431708	A	C	40	14	1	1
CS3227	1	10431719	T	A	40	15	1	1
CS3227	1	10431722	T	-	32	11	0.733333	1
CS3227	1	10431732	A	C	40	13	1	1
CS3227	1	10431771	A	G	38	17	1	1
CS3227	1	10431773	A	G	38	17	1	1
CS3227	1	10431792	C	T	38	15	1	1
CS3227	1	10431796	G	A	38	15	1	1
CS3227	1	10431812	G	T	30	14	1	1
CS3227	1	10431818	G	A	30	14	1	1
CS3227	1	10431823	T	C	30	12	1	1
CS3227	1	10431826	G	A	30	12	1	1
CS3227	1	10431832	C	T	30	12	1	1
CS3227	1	10431847	A	T	26	3	1	1
CS3227	1	10432228	T	C	28	3	1	1
CS3227	1	10432242	T	A	28	3	1	1
CS3227	1	10432245	G	T	34	3	1	1
CS3227	1	10432247	G	A	34	3	1	1
CS3227	1	10432258	C	G	28	3	1	1
CS3227	1	10432264	C	T	28	3	1	1
CS3227	1	10432269	G	A	28	3	1	1
CS3227	1	10432277	G	A	28	3	1	1
CS3227	1	10432525	A	T	28	4	1	1
CS3227	1	10432526	A	T	28	4	1	1
CS3227	1	10432538	G	A	32	6	1	1
CS3227	1	10432541	T	A	32	7	1	1
CS3227	1	10432546	T	G	32	7	1	1
CS3227	1	10432556	A	C	32	8	1	1
CS3227	1	10432569	T	G	40	11	1	1
CS3227	1	10432614	G	T	40	14	1	1
CS3227	1	10432668	G	T	40	15	1	1
CS3227	1	10432684	G	C	40	13	1	1
CS3227	1	10432688	A	G	40	13	1	1
CS3227	1	10432755	C	-	40	13	1	1
CS3227	1	10432787	C	T	40	17	1	1
CS3227	1	10432793	A	T	40	16	1	1
CS3227	1	10432794	A	T	40	14	1	1
CS3227	1	10432838	T	C	40	8	1	1
CS3227	1	10432861	T	C	32	6	1	1
CS3227	1	10432868	A	T	30	5	1	1
CS3227	1	10432877	A	G	28	5	1	1
CS3227	1	10432878	T	C	28	5	1	1
CS3227	1	10432880	T	G	28	5	1	1
CS3227	1	10432884	A	C	27	4	1	1
CS3227	1	10432911	A	C	32	8	1	1
CS3227	1	10432917	T	A	32	9	1	1
CS3227	1	10432939	T	C	32	11	1	1
CS3227	1	10432940	C	A	32	12	1	1
CS3227	1	10432942	G	C	32	12	1	1
CS3227	1	10432950	C	G	40	15	1	1
CS3227	1	10432984	T	-	40	19	0.95	1
CS3227	1	10433069	T	C	40	11	1	1
CS3227	1	10433102	A	G	40	13	1	1
CS3227	1	10433128	A	G	40	17	1	1
CS3227	1	10433143	G	C	40	15	1	1
CS3227	1	10433158	G	A	40	18	1	1
CS3227	1	10433160	G	C	40	17	1	1
CS3227	1	10433161	A	G	40	17	1	1
CS3227	1	10433213	A	G	40	10	1	1
CS3227	1	10433240	A	G	40	10	1	1
CS3227	1	10433304	A	C	40	15	1	1
CS3227	1	10433475	G	A	40	13	1	1
CS3227	1	10433499	T	C	40	14	1	1
CS3227	1	10433907	G	A	40	13	1	1
CS3227	1	10433971	C	A	40	13	1	1
CS3227	1	10434016	C	A	40	14	1	1
CS3227	1	10434022	G	A	40	15	1	1
CS3227	1	10434046	G	T	40	18	1	1
CS3227	1	10434055	T	-	38	15	0.9375	1
CS3227	1	10434086	G	C	40	17	1	1
CS3227	1	10434142	A	T	40	13	1	1
CS3227	1	10434193	C	T	40	18	1	1
CS3227	1	10434274	A	G	40	13	0.928571	1
CS3227	1	10434319	T	A	40	19	1	1
CS3227	1	10434360	C	G	40	18	1	1
CS3227	1	10434365	C	T	40	20	1	1
CS3227	1	10434372	A	T	40	20	1	1
CS3227	1	10434399	T	C	40	18	1	1
CS3227	1	10434403	T	G	40	19	1	1
CS3227	1	10434408	T	G	40	20	1	1
CS3227	1	10434410	T	G	40	20	1	1
CS3227	1	10434414	C	T	40	19	0.95	1
CS3227	1	10434419	C	G	40	21	1	1
CS3227	1	10434567	G	A	40	18	1	1
CS3227	1	10434576	A	T	40	21	1	1
CS3227	1	10434585	T	C	40	20	1	1
CS3227	1	10434644	G	C	30	9	1	1
CS3227	1	10434659	T	C	30	8	1	1
CS3227	1	10434896	T	A	32	16	1	1
CS3227	1	10434902	A	G	32	16	1	1
CS3227	1	10434938	C	T	40	23	1	1
CS3227	1	10434956	T	C	40	25	1	1
CS3227	1	10434962	C	A	40	23	0.958333	1
CS3227	1	10434983	G	A	40	22	1	1
CS3227	1	10434992	C	T	40	21	1	1
CS3227	1	10435040	G	A	40	19	1	1
CS3227	1	10435048	G	-	32	16	0.8	1
CS3227	1	10435051	A	T	40	18	0.947368	1
CS3227	1	10435053	C	-	40	18	0.947368	1
CS3227	1	10435060	T	G	40	20	1	1
CS3227	1	10435083	T	C	40	23	1	1
CS3227	1	10435084	T	C	40	23	1	1
CS3227	1	10435101	C	T	40	23	1	1
CS3227	1	10435113	A	T	40	22	1	1
CS3227	1	10435114	C	T	40	22	1	1
CS3227	1	10435150	G	A	32	15	1	1
CS3227	1	10435184	T	G	30	3	1	1
CS3227	1	10435185	C	G	30	3	1	1
CS3227	1	10435186	G	A	30	3	1	1
CS3227	1	10435431	C	A	32	9	1	1
CS3227	1	10435490	A	C	40	19	1	1
CS3227	1	10435523	C	G	40	21	0.913043	1
CS3227	1	10435524	T	C	40	21	0.913043	1
CS3227	1	10435581	T	A	40	25	1	1
CS3227	1	10435588	A	G	40	27	1	1
CS3227	1	10435749	T	G	40	7	1	1
CS3227	1	10435751	G	A	40	7	1	1
CS3227	1	10435754	A	G	38	6	1	1
CS3227	1	10435782	A	T	38	8	0.888889	1
CS3227	1	10435784	A	T	38	7	0.875	1
CS3227	1	10435786	C	A	38	8	1	1
CS3227	1	10435790	G	C	32	9	1	1
CS3227	1	10435808	T	A	32	11	1	1
CS3227	1	10435884	A	T	40	20	1	1
CS3227	1	10435911	A	G	32	14	1	1
CS3227	1	10435919	T	A	32	13	1	1
CS3227	1	10435977	T	C	32	7	1	1
CS3227	1	10435979	G	A	32	7	1	1
CS3227	1	10435982	T	C	32	8	1	1
CS3227	1	10435995	A	G	32	12	1	1
CS3227	1	10436031	G	T	40	23	1	1
CS3227	1	10436041	T	A	40	26	1	1
CS3227	1	10436050	T	A	40	26	1	1
CS3227	1	10436077	A	G	40	23	1	1
CS3227	1	10436098	G	T	40	22	1	1
CS3227	1	10436121	C	T	40	18	1	1
CS3227	1	10436139	C	T	40	14	1	1
CS3227	1	10436141	A	G	40	13	1	1
CS3227	1	10436158	A	T	40	13	1	1
CS3227	1	10436171	G	A	40	15	1	1
CS3227	1	10436173	A	C	40	15	1	1
CS3227	1	10436192	G	A	40	13	1	1
CS3227	1	10436208	T	A	40	15	1	1
CS3227	1	10436211	G	T	40	15	1	1
CS3227	1	10436213	C	G	40	15	1	1
CS3227	1	10436252	C	A	40	14	1	1
CS3227	1	10436288	G	A	40	17	1	1
CS3227	1	10436300	G	A	40	16	1	1
CS3227	1	10436337	T	G	32	9	1	1
CS3227	1	10436343	T	A	32	8	1	1
CS3227	1	10436350	A	G	32	8	1	1
CS3227	1	10436364	T	C	30	5	1	1
CS3227	1	10436791	T	C	30	7	1	1
CS3227	1	10436812	T	A	38	7	1	1
CS3227	1	10436827	T	A	36	7	1	1
CS3227	1	10436834	G	T	30	7	1	1
CS3227	1	10436837	G	T	30	7	1	1
CS3227	1	10436843	C	T	30	7	1	1
CS3227	1	10436852	T	G	30	6	1	1
CS3227	1	10436864	G	T	27	4	1	1
CS3227	1	10437220	G	T	27	2	1	1
CS3227	1	10437222	T	C	32	3	1	1
CS3227	1	10437223	T	G	34	5	1	1
CS3227	1	10437232	T	C	38	7	1	1
CS3227	1	10437239	A	G	40	9	1	1
CS3227	1	10437244	T	G	40	9	1	1
CS3227	1	10437271	A	-	28	13	0.866667	1
CS3227	1	10437272	A	-	28	13	0.8125	1
CS3227	1	10437280	A	T	38	17	1	1
CS3227	1	10437291	C	-	40	18	1	1
CS3227	1	10437307	T	A	40	22	1	1
CS3227	1	10437345	T	A	40	19	1	1
CS3227	1	10437419	C	G	32	9	1	1
CS3227	1	10437435	T	C	40	12	1	1
CS3227	1	10437469	T	A	40	18	1	1
CS3227	1	10437533	C	T	40	18	1	1
CS3227	1	10437628	A	T	40	18	0.947368	1
CS3227	1	10437683	A	C	28	3	1	1
CS3227	1	10437773	G	C	32	7	1	1
CS3227	1	10437801	T	-	40	7	1	1
CS3227	1	10437809	A	C	40	8	1	1
CS3227	1	10437818	G	-	40	9	1	1
CS3227	1	10437822	A	G	40	11	1	1
CS3227	1	10437831	A	C	40	13	1	1
CS3227	1	10437839	A	T	40	15	1	1
CS3227	1	10437859	T	G	40	11	1	1
CS3227	1	10437867	G	C	40	8	1	1
CS3227	1	10437874	T	G	40	8	1	1
CS3227	1	10437958	T	G	30	5	1	1
CS3227	1	10437963	T	C	32	5	1	1
CS3227	1	10437996	T	A	38	7	1	1
CS3227	1	10438002	C	T	38	7	1	1
CS3227	1	10438010	A	C	38	7	1	1
CS3227	1	10438033	T	A	30	5	0.833333	1
CS3227	1	10438047	C	A	32	5	1	1
CS3227	1	10438050	A	G	28	4	1	1
CS3227	1	10438123	C	T	30	12	1	1
CS3227	1	10438125	A	G	32	13	1	1
CS3227	1	10438133	G	A	32	13	1	1
CS3227	1	10438154	G	C	32	17	1	1
CS3227	1	10438172	T	G	40	19	1	1
CS3227	1	10438174	A	G	40	19	1	1
CS3227	1	10438241	A	T	40	26	0.962963	1
CS3227	1	10438272	G	A	40	30	0.967742	1
CS3227	1	10438278	G	A	40	30	0.967742	1
CS3227	1	10438308	C	T	40	30	0.967742	1
CS3227	1	10438389	G	T	40	19	1	1
CS3227	1	10438432	T	C	40	18	1	1
CS3227	1	10438536	G	A	40	24	1	1
CS3227	1	10438599	A	T	40	24	1	1
CS3227	1	10438620	C	T	40	21	1	1
CS3227	1	10438623	T	G	40	20	1	1
CS3227	1	10438665	C	T	32	8	1	1
CS3227	1	10438732	T	A	40	8	1	1
CS3227	1	10438851	A	G	40	24	1	1
CS3227	1	10438869	T	A	40	23	1	1
CS3227	1	10438941	G	T	40	17	1	1
CS3227	1	10438966	A	-	38	18	0.947368	1
CS3227	1	10438973	A	G	40	19	1	1
CS3227	1	10439027	C	T	40	24	1	1
CS3227	1	10439045	T	G	40	26	1	1
CS3227	1	10439049	G	A	40	25	1	1
CS3227	1	10439051	G	A	40	26	1	1
CS3227	1	10439078	T	C	40	21	1	1
CS3227	1	10439335	A	T	40	22	1	1
CS3227	1	10439340	C	A	40	23	1	1
CS3227	1	10439383	G	A	40	19	1	1
CS3227	1	10439395	T	G	40	18	1	1
CS3227	1	10439527	C	T	40	16	1	1
CS3227	1	10439548	C	T	40	19	1	1
CS3227	1	10439633	T	G	38	14	1	1
CS3227	1	10439714	A	T	40	18	1	1
CS3227	1	10439858	T	C	40	13	1	1
CS3227	1	10439871	A	G	40	16	1	1
CS3227	1	10439877	C	G	40	16	1	1
CS3227	1	10439899	C	T	40	14	1	1
CS3227	1	10439911	C	G	40	13	1	1
CS3227	1	10439941	A	G	40	10	1	1
CS3227	1	10439992	G	C	40	12	1	1
CS3227	1	10440046	A	G	40	14	1	1
CS3227	1	10440058	T	A	40	15	1	1
CS3227	1	10440091	A	G	40	15	1	1
CS3227	1	10440196	C	T	40	16	1	1
CS3227	1	10440331	G	A	40	19	1	1
CS3227	1	10440367	G	A	40	21	1	1
CS3227	1	10440385	G	A	40	21	1	1
CS3227	1	10440508	A	T	40	20	1	1
CS3227	1	10440541	G	A	40	25	1	1
CS3227	1	10440574	T	C	40	23	1	1
CS3227	1	10440651	A	-	40	17	1	1
CS3227	1	10440652	A	T	40	17	1	1
CS3227	1	10440726	A	T	32	8	1	1
CS3227	1	10440735	C	T	32	8	1	1
CS3227	1	10441177	C	T	32	7	1	1
CS3227	1	10441187	T	-	34	6	0.857143	1
CS3227	1	10441213	G	-	40	9	0.9	1
CS3227	1	10441214	A	-	40	9	0.9	1
CS3227	1	10441216	T	-	32	9	0.75	1
CS3227	1	10441217	T	-	32	9	0.75	1
CS3227	1	10441230	A	C	40	14	1	1
CS3227	1	10441480	C	T	40	13	1	1
CS3227	1	10441485	C	G	40	14	1	1
CS3227	1	10441496	A	T	40	15	1	1
CS3227	1	10441497	C	T	40	15	1	1
CS3227	1	10441530	T	A	40	20	1	1
CS3227	1	10441756	C	G	38	13	1	1
CS3227	1	10441813	A	T	40	21	1	1
CS3227	1	10441820	G	T	40	23	1	1
CS3227	1	10441885	C	T	40	20	1	1
CS3227	1	10441890	T	C	40	20	1	1
CS3227	1	10441896	C	A	40	21	1	1
CS3227	1	10441906	T	C	40	17	1	1
CS3227	1	10441908	C	A	40	16	1	1
CS3227	1	10441933	T	A	40	18	1	1
CS3227	1	10441953	T	C	40	16	1	1
CS3227	1	10441980	A	T	40	22	1	1
CS3227	1	10441992	T	C	40	24	1	1
CS3227	1	10442092	T	A	40	20	1	1
CS3227	1	10442175	C	T	40	19	1	1
CS3227	1	10442282	T	C	40	24	1	1
CS3227	1	10443505	G	A	40	14	1	1
CS3227	1	10444040	C	T	40	27	1	1
CS3227	1	10446552	T	C	40	21	1	1
CS3227	1	10447432	G	A	40	13	1	1
CS3227	1	10447651	T	C	40	17	1	1
CS3227	1	10449526	C	T	40	8	1	1
CS3227	1	10449544	C	T	40	12	1	1
CS3227	1	10449793	G	T	40	20	1	1
CS3227	1	10449921	T	C	40	27	1	1
CS3227	1	10449946	A	G	40	23	1	1
CS3227	1	10449947	T	C	40	23	1	1
CS3227	1	10449961	C	T	40	20	1	1
CS3227	1	10450134	G	C	40	15	1	1
CS3227	1	10450136	A	-	40	15	1	1
CS3227	1	10450138	C	-	40	15	1	1
CS3227	1	10450146	G	A	40	15	1	1
CS3227	1	10450650	T	A	40	20	1	1
CS3227	1	10450690	A	C	40	19	1	1
CS3227	1	10450699	C	T	36	20	0.909091	1
CS3227	1	10451816	G	T	40	13	1	1
CS3227	1	10452683	T	G	40	19	1	1
CS3227	1	10452887	G	T	40	18	1	1
CS3227	1	10453309	T	A	40	21	1	1
CS3227	1	10453935	A	T	40	18	1	1
CS3227	1	10453955	A	G	40	19	1	1
CS3227	1	10453993	A	T	40	20	1	1
CS3227	1	10454440	G	T	40	15	1	1
CS3227	1	10454931	C	-	40	16	0.941176	1
CS3227	1	10455115	A	G	40	15	1	1
CS3227	1	10455523	G	C	40	27	1	1
CS3227	1	10455986	C	A	40	22	1	1
CS3227	1	10456118	A	C	38	15	1	1
CS3227	1	10456418	A	-	38	12	0.8	1
CS3227	1	10456419	C	-	38	13	0.866667	1
CS3227	1	10456420	A	-	32	12	0.857143	1
CS3227	1	10456421	A	-	32	12	0.923077	1
CS3227	1	10456563	A	G	40	16	1	1
CS3227	1	10456890	A	G	32	6	1	1
CS3227	1	10457008	T	C	40	11	1	1
CS3227	1	10457029	T	A	40	14	1	1
CS3227	1	10457050	A	T	40	15	1	1
CS3227	1	10457061	T	G	40	15	1	1
CS3227	1	10457141	A	G	40	16	1	1
CS3227	1	10457179	C	A	40	17	1	1
CS3227	1	10457183	A	-	38	14	0.823529	1
CS3227	1	10457184	T	-	38	14	0.875	1
CS3227	1	10457193	T	C	40	18	1	1
CS3227	1	10457204	G	C	40	18	1	1
CS3227	1	10457227	T	C	40	17	1	1
CS3227	1	10457411	A	T	38	18	0.947368	1
CS3227	1	10457571	C	T	40	22	1	1
CS3227	1	10457607	G	A	40	23	1	1
CS3227	1	10458441	A	-	30	14	0.736842	1
CS3227	1	10458442	A	-	30	14	0.777778	1
CS3227	1	10458482	T	C	40	19	1	1
CS3227	1	10458501	A	G	40	17	1	1
CS3227	1	10458531	G	C	40	21	1	1
CS3227	1	10458538	T	C	40	21	1	1
CS3227	1	10458622	T	A	40	16	1	1
CS3227	1	10458627	C	G	40	15	1	1
CS3227	1	10458636	C	A	40	14	1	1
CS3227	1	10458662	C	G	40	14	1	1
CS3227	1	10458674	T	C	40	13	1	1
CS3227	1	10458951	T	G	40	28	1	1
CS3227	1	10458953	A	T	38	29	1	1
CS3227	1	10458954	A	T	40	29	1	1
CS3227	1	10458955	A	T	40	29	1	1
CS3227	1	10459034	C	A	38	21	1	1
CS3227	1	10460047	A	G	40	25	0.961538	1
CS3227	1	10460424	T	C	40	12	1	1
CS3227	1	10460457	T	C	40	15	1	1
CS3227	1	10460475	A	-	38	16	0.888889	1
CS3227	1	10460678	A	T	40	14	1	1
CS3227	1	10460750	C	T	40	21	1	1
CS3227	1	10460751	A	C	40	21	1	1
CS3227	1	10460772	A	G	40	21	1	1
CS3227	1	10460990	A	T	40	17	1	1
CS3227	1	10461148	A	G	40	14	1	1
CS3227	1	10461372	A	G	40	14	1	1
CS3227	1	10461391	G	A	40	11	1	1
CS3227	1	10461493	G	T	38	18	0.947368	1
CS3227	1	10461767	C	T	40	16	1	1
CS3227	1	10462006	A	G	40	21	1	1
CS3227	1	10462018	T	A	40	19	1	1
CS3227	1	10462104	G	A	40	13	1	1
CS3227	1	10462119	T	A	40	15	1	1
CS3227	1	10462123	C	T	40	14	1	1
CS3227	1	10462126	C	A	40	16	1	1
CS3227	1	10462149	G	C	40	18	1	1
CS3227	1	10462175	C	A	40	16	1	1
CS3227	1	10462196	C	A	40	14	1	1
CS3227	1	10462198	T	A	38	14	1	1
CS3227	1	10462207	G	A	32	13	1	1
CS3227	1	10462220	T	C	40	12	1	1
CS3227	1	10462229	G	A	40	14	1	1
CS3227	1	10462239	C	T	40	11	1	1
CS3227	1	10462241	A	C	40	10	1	1
CS3227	1	10462249	G	-	40	8	1	1
CS3227	1	10462250	T	A	40	8	1	1
CS3227	1	10462258	A	G	38	7	1	1
CS3227	1	10462269	A	C	38	14	1	1
CS3227	1	10462311	A	G	40	19	1	1
CS3227	1	10462356	T	C	40	20	1	1
CS3227	1	10462389	G	A	40	16	1	1
CS3227	1	10462395	G	A	40	16	1	1
CS3227	1	10462422	A	T	40	14	1	1
CS3227	1	10462542	A	G	40	17	1	1
CS3227	1	10462551	T	C	40	19	1	1
CS3227	1	10462614	T	G	40	23	1	1
CS3227	1	10462647	C	T	40	24	1	1
CS3227	1	10462656	G	T	40	20	1	1
CS3227	1	10462679	G	T	40	15	1	1
CS3227	1	10462935	G	C	40	21	1	1
CS3227	1	10463899	C	G	40	23	1	1
CS3227	1	10464166	T	A	40	17	1	1
CS3227	1	10465801	C	A	40	18	1	1
CS3227	1	10466543	A	T	40	20	1	1
CS3227	1	10466960	T	C	40	16	1	1
CS3227	1	10466970	T	A	40	19	1	1
CS3227	1	10467439	G	T	40	17	1	1
CS3227	1	10467883	A	-	30	16	0.761905	1
CS3227	1	10469171	T	G	40	16	1	1
CS3227	1	10471607	C	T	40	17	1	1
CS3227	1	10472047	A	T	40	17	1	1
CS3227	1	10472201	T	C	40	26	1	1
CS3227	1	10472290	T	A	40	27	0.964286	1
CS3227	1	10473414	A	T	40	16	0.941176	1
CS3227	1	10473565	C	T	40	13	1	1
CS3227	1	10473602	C	T	40	15	1	1
CS3227	1	10473724	C	T	40	26	0.962963	1
CS3227	1	10475308	A	G	40	15	0.9375	1
CS3227	1	10476514	C	T	40	21	1	1
CS3227	1	10476702	C	-	40	24	0.923077	1
CS3227	1	10476703	A	-	40	24	0.923077	1
CS3227	1	10477066	T	C	40	20	1	1
CS3227	1	10477298	G	A	40	11	1	1
CS3227	1	10477334	G	C	40	11	1	1
CS3227	1	10485434	G	A	40	19	1	1
CS3227	1	10489835	A	T	40	18	1	1
CS3227	1	10490010	T	C	40	16	1	1
CS3227	1	10490040	T	C	40	12	1	1
CS3227	1	10490064	A	T	40	15	1	1
CS3227	1	10490287	T	C	40	21	1	1
CS3227	1	10490328	C	T	40	24	1	1
CS3227	1	10490359	C	T	40	21	1	1
CS3227	1	10490396	A	G	32	12	0.923077	1
CS3227	1	10490397	G	A	40	13	1	1
CS3227	1	10490402	A	G	40	13	1	1
CS3227	1	10490436	C	T	40	7	1	1
CS3227	1	10490638	T	C	40	22	1	1
CS3227	1	10490742	T	C	40	13	1	1
CS3227	1	10490831	A	T	40	26	1	1
CS3227	1	10490890	A	G	38	16	1	1.05882
CS3227	1	10490892	T	-	38	16	1	1.05882
CS3227	1	10490939	T	C	38	19	1	1.05
CS3227	1	10490948	G	T	40	24	1	1
CS3227	1	10490986	T	C	40	30	1	1
CS3227	1	10491006	T	G	40	33	1	1
CS3227	1	10491007	A	G	40	33	1	1
CS3227	1	10491086	C	G	38	8	0.888889	1
CS3227	1	10491089	T	A	40	9	1	1
CS3227	1	10491147	G	A	40	14	1	1
CS3227	1	10491339	C	A	40	17	1	1
CS3227	1	10491741	T	C	40	16	1	1
CS3227	1	10491933	C	T	40	17	1	1
CS3227	1	10492351	C	T	40	20	1	1
CS3227	1	10492576	T	A	40	11	1	1
CS3227	1	10493376	A	-	32	11	1	1
CS3227	1	10494231	C	T	40	20	1	1
CS3227	1	10494547	C	T	40	16	1	1
CS3227	1	10494604	A	C	40	25	1	1
CS3227	1	10494854	A	G	40	17	1	1
CS3227	1	10495083	G	A	40	20	1	1
CS3227	1	10495128	A	T	40	18	1	1
CS3227	1	10495167	A	G	40	18	1	1
CS3227	1	10495212	G	A	40	20	1	1
CS3227	1	10495219	T	C	40	20	1	1
CS3227	1	10495294	C	T	40	14	1	1
CS3227	1	10495320	T	-	30	17	0.944444	1
CS3227	1	10495335	C	T	40	23	1	1
CS3227	1	10495355	G	C	40	24	1	1
CS3227	1	10495405	G	A	38	15	1	1
CS3227	1	10495411	T	C	32	15	1	1
CS3227	1	10495434	A	G	30	3	1	1
CS3227	1	10495469	A	G	28	4	1	1
CS3227	1	10495470	C	G	28	4	1	1
CS3227	1	10495879	A	G	40	16	1	1
CS3227	1	10495907	A	G	40	14	1	1
CS3227	1	10495992	A	T	40	17	1	1
CS3227	1	10496032	G	T	40	16	1	1
CS3227	1	10496053	T	-	40	17	0.944444	1
CS3227	1	10496066	G	A	40	22	1	1
CS3227	1	10496081	C	G	40	18	1	1
CS3227	1	10496124	G	A	40	21	1	1
CS3227	1	10496165	A	T	40	16	1	1
CS3227	1	10496204	A	T	40	20	1	1
CS3227	1	10496262	A	T	40	23	1	1
CS3227	1	10496446	G	A	40	9	1	1
CS3227	1	10496447	T	A	40	9	1	1
CS3227	1	10496448	T	A	40	10	1	1
CS3227	1	10496513	T	G	40	18	1	1
CS3227	1	10496861	C	T	40	11	1	1
CS3227	1	10496951	G	A	40	23	1	1
CS3227	1	10497102	A	G	40	12	1	1
CS3227	1	10497453	T	A	40	18	1	1
CS3227	1	10497546	T	A	30	6	0.857143	1
CS3227	1	10497616	G	A	40	12	1	1
CS3227	1	10497630	A	G	40	13	1	1
CS3227	1	10497684	T	A	40	10	1	1
CS3227	1	10497784	A	G	40	15	1	1
CS3227	1	10497798	A	G	40	16	1	1
CS3227	1	10497825	T	C	40	13	1	1
CS3227	1	10497827	C	T	40	13	1	1
CS3227	1	10497847	C	T	40	12	1	1
CS3227	1	10497848	C	T	40	12	1	1
CS3227	1	10498135	G	A	38	13	0.928571	1
CS3227	1	10498931	T	C	40	20	1	1
CS3227	1	10499059	A	C	40	22	1	1
CS3227	1	10499122	A	T	40	17	1	1
CS3227	1	10499167	T	G	40	11	1	1
CS3227	1	10499242	C	A	40	21	1	1
CS3227	1	10500414	T	A	40	21	1	1
CS3227	1	10500499	T	G	38	19	1	1
CS3227	1	10501212	T	C	40	12	1	1
CS3227	1	10501699	T	-	30	11	0.785714	1
CS3227	1	10501700	T	-	30	11	0.733333	1
CS3227	1	10501709	T	G	38	14	1	1
CS3227	1	10501713	T	G	40	13	0.928571	1
CS3227	1	10502406	T	C	40	17	1	1
CS3227	1	10503820	T	C	40	10	1	1
CS3227	1	10503821	T	C	40	10	1	1
CS3227	1	10503877	G	A	40	18	1	1
CS3227	1	10504621	A	C	40	16	1	1
CS3227	1	10505212	C	T	40	19	1	1
CS3227	1	10506180	C	-	30	11	0.785714	1
CS3227	1	10506229	C	G	40	19	1	1
CS3227	1	10506525	A	G	40	18	1	1
CS3227	1	10506605	A	G	38	14	1	1
CS3227	1	10506620	A	G	32	9	1	1
CS3227	1	10506622	A	C	32	9	1	1
CS3227	1	10506650	A	G	40	6	1	1
CS3227	1	10506711	T	C	40	16	1	1
CS3227	1	10506712	C	T	40	16	0.941176	1
CS3227	1	10506732	T	-	40	17	1	1
CS3227	1	10506775	C	T	40	16	1	1.17647
CS3227	1	10506792	T	C	40	18	1	1.15789
CS3227	1	10506851	T	C	38	13	1	1.21429
CS3227	1	10507030	T	C	40	14	1	1.2
CS3227	1	10507077	C	T	40	18	1	1.15789
CS3227	1	10507122	T	C	40	20	1	1
CS3227	1	10507348	C	T	38	14	1	1
CS3227	1	10507367	A	G	40	15	1	1
CS3227	1	10509292	A	-	40	13	1	1
CS3227	1	10509512	T	C	40	18	1	1
CS3227	1	10509777	G	T	40	19	0.95	1
CS3227	1	10509908	T	C	40	18	1	1
CS3227	1	10510374	G	T	40	16	1	1
CS3227	1	10511988	G	A	40	13	1	1
CS3227	1	10512509	G	C	40	16	1	1
CS3227	1	10512697	T	-	38	24	0.923077	1
CS3227	1	10512754	A	G	40	11	1	1
CS3227	1	10512780	G	C	40	10	1	1
CS3227	1	10512822	C	T	40	17	1	1
CS3227	1	10512827	A	G	40	18	1	1
CS3227	1	10512841	T	C	40	22	1	1
CS3227	1	10512854	G	A	40	24	1	1
CS3227	1	10512902	G	A	40	23	1	1
CS3227	1	10512977	G	A	40	14	1	1
CS3227	1	10513096	T	A	40	19	1	1
CS3227	1	10514435	G	A	40	21	1	1
CS3227	1	10514472	A	G	40	25	1	1
CS3227	1	10514477	T	G	40	25	1	1
CS3227	1	10514489	A	T	40	24	1	1
CS3227	1	10514499	G	T	40	26	1	1
CS3227	1	10514540	T	C	38	16	1	1
CS3227	1	10514549	T	A	40	17	1	1
CS3227	1	10514612	T	C	40	13	1	1
CS3227	1	10514698	G	A	40	20	1	1
CS3227	1	10514717	T	A	40	20	1	1
CS3227	1	10514729	C	T	40	18	1	1
CS3227	1	10514816	T	C	40	13	1	1
CS3227	1	10514906	G	A	40	18	1	1
CS3227	1	10514942	T	A	40	17	1	1
CS3227	1	10515029	T	C	40	17	1	1
CS3227	1	10515098	A	C	40	9	1	1
CS3227	1	10515212	C	T	40	21	1	1
CS3227	1	10515306	C	G	38	8	1	1
CS3227	1	10515322	A	C	30	4	1	1
CS3227	1	10515334	C	T	30	4	1	1
CS3227	1	10515410	A	G	30	6	1	1
CS3227	1	10515411	T	C	30	6	1	1
CS3227	1	10515416	T	A	32	9	1	1
CS3227	1	10515431	A	G	32	11	1	1
CS3227	1	10515460	C	A	40	11	1	1
CS3227	1	10515462	G	A	40	11	1	1
CS3227	1	10515476	T	G	32	11	1	1
CS3227	1	10515482	A	G	32	11	1	1
CS3227	1	10515744	G	C	30	6	1	1
CS3227	1	10515810	T	-	40	13	1	1
CS3227	1	10515812	A	-	40	13	1	1
CS3227	1	10515824	G	T	40	12	1	1
CS3227	1	10515847	A	G	40	15	1	1
CS3227	1	10515876	A	T	40	16	1	1
CS3227	1	10515911	A	T	40	17	1	1
CS3227	1	10515923	C	T	40	23	1	1
CS3227	1	10516164	T	G	40	17	1	1
CS3227	1	10516519	T	A	40	22	1	1
CS3227	1	10516589	T	-	38	17	0.85	1
CS3227	1	10516591	G	-	32	17	0.85	1
CS3227	1	10516593	C	-	38	17	0.85	1
CS3227	1	10516594	A	-	38	17	0.809524	1
CS3227	1	10516595	G	-	32	17	0.85	1
CS3227	1	10517020	A	G	40	19	1	1
CS3227	1	10517789	A	-	32	13	0.722222	1
CS3227	1	10517804	T	C	40	18	1	1
CS3227	1	10517976	T	C	40	22	1	1
CS3227	1	10518046	T	A	40	24	1	1
CS3227	1	10518182	T	A	40	21	1	1
CS3227	1	10518481	A	-	38	18	0.947368	1
CS3227	1	10518650	T	C	32	12	1	1
CS3227	1	10519114	T	G	40	17	1	1
CS3227	1	10519223	G	T	40	13	1	1
CS3227	1	10519255	A	G	38	8	1	1
CS3227	1	10519316	T	C	38	13	1	1
CS3227	1	10519327	G	A	32	17	1	1
CS3227	1	10519328	T	G	32	18	1	1
CS3227	1	10519364	C	A	40	22	1	1
CS3227	1	10519393	C	T	40	26	1	1
CS3227	1	10519397	C	G	40	26	1	1
CS3227	1	10519404	T	C	40	26	1	1
CS3227	1	10519405	C	T	40	26	1	1
CS3227	1	10519566	A	-	40	16	1	1
CS3227	1	10519670	T	C	40	24	1	1
CS3227	1	10519697	C	T	40	19	1	1
CS3227	1	10519706	G	T	40	14	1	1
CS3227	1	10519736	A	C	40	11	1	1
CS3227	1	10519741	A	T	40	10	1	1
CS3227	1	10519769	C	G	32	5	1	1
CS3227	1	10519790	A	G	30	3	1	1
CS3227	1	10519833	G	A	30	4	1	1
CS3227	1	10519855	A	C	32	12	1	1
CS3227	1	10519864	A	T	32	14	1	1
CS3227	1	10519936	A	T	40	19	1	1
CS3227	1	10520060	T	A	40	18	1	1
CS3227	1	10520068	T	C	40	19	1	1
CS3227	1	10520078	T	C	40	21	1	1
CS3227	1	10520098	T	C	40	18	1	1
CS3227	1	10520220	C	T	40	20	1	1
CS3227	1	10520338	T	A	40	11	1	1
CS3227	1	10520374	G	-	38	12	0.857143	1
CS3227	1	10520516	A	-	40	16	1	1
CS3227	1	10520542	G	T	40	16	1	1
CS3227	1	10520546	C	T	40	18	1	1
CS3227	1	10520595	A	C	40	17	1	1
CS3227	1	10520602	T	C	40	14	1	1
CS3227	1	10520754	A	T	40	16	1	1
CS3227	1	10520815	G	A	40	10	1	1
CS3227	1	10520868	A	C	40	17	1	1
CS3227	1	10520881	C	T	40	20	1	1
CS3227	1	10520882	T	A	40	20	1	1
CS3227	1	10521031	A	T	40	13	1	1
CS3227	1	10521822	T	-	40	11	1	1
CS3227	1	10521998	T	C	40	14	1	1
CS3227	1	10523059	G	C	40	18	1	1
CS3227	1	10523579	A	C	40	21	1	1
CS3227	1	10523593	C	T	40	22	1	1
CS3227	1	10523709	C	T	40	19	1	1
CS3227	1	10523730	G	A	40	14	1	1
CS3227	1	10523788	A	G	40	13	1	1
CS3227	1	10524238	A	-	30	11	0.785714	1
CS3227	1	10524600	G	C	40	18	1	1
CS3227	1	10524689	T	C	32	10	1	1
CS3227	1	10525057	C	-	36	16	0.888889	1
CS3227	1	10525171	C	A	28	9	0.9	1.41176
CS3227	1	10526214	C	A	36	4	1	1
CS3227	1	10526229	C	T	30	4	1	1
CS3227	1	10526311	C	T	32	6	1	1.14286
CS3227	1	10526439	C	G	36	9	0.818182	1
CS3227	1	10526561	A	T	32	9	1	1.1
CS3227	1	10526593	C	A	34	4	1	1.2
CS3227	1	10526640	T	C	30	3	1	1
CS3227	1	10526735	C	A	32	5	1	1
CS3227	1	10526987	A	G	36	5	1	1.16667
CS3227	1	10527304	T	C	30	6	1	1.28571
CS3227	1	10528798	C	T	40	15	1	1
CS3227	1	10528810	T	C	40	12	1	1
CS3227	1	10528835	T	C	32	7	1	1
CS3227	1	10528940	G	T	30	3	1	1
CS3227	1	10528984	A	C	34	4	0.8	1
CS3227	1	10529017	T	C	32	8	1	1
CS3227	1	10529060	T	-	40	12	1	1
CS3227	1	10529385	A	G	32	5	1	1
CS3227	1	10529700	C	T	25	10	0.909091	1
CS3227	1	10529746	G	A	40	19	1	1
CS3227	1	10529770	G	A	40	18	1	1
CS3227	1	10529794	G	A	40	22	1	1
CS3227	1	10529890	T	C	40	15	1	1
CS3227	1	10529946	G	T	40	16	1	1
CS3227	1	10529952	A	T	40	15	1	1
CS3227	1	10530029	C	T	30	5	1	1
CS3227	1	10530031	C	G	36	5	1	1
CS3227	1	10530042	C	T	32	5	1	1
CS3227	1	10530084	A	T	40	14	1	1
CS3227	1	10530085	G	T	40	14	1	1
CS3227	1	10530130	C	T	40	18	1	1
CS3227	1	10530180	A	T	32	9	1	1
CS3227	1	10530181	A	T	32	9	1	1
CS3227	1	10530270	T	G	32	6	1	1
CS3227	1	10530273	A	G	32	6	1	1
CS3227	1	10530295	T	C	30	4	1	1
CS3227	1	10530387	A	C	40	10	1	1
CS3227	1	10530426	A	G	40	15	1	1
CS3227	1	10530467	G	A	40	16	1	1
CS3227	1	10530471	G	C	40	16	1	1
CS3227	1	10530517	G	C	32	9	1	1
CS3227	1	10530660	C	T	40	17	1	1
CS3227	1	10530854	A	T	40	15	1	1
CS3227	1	10530864	C	A	40	18	1	1
CS3227	1	10530876	A	-	38	18	0.947368	1
CS3227	1	10530914	C	G	40	23	1	1
CS3227	1	10530993	A	C	40	14	1	1
CS3227	1	10530997	T	-	30	11	0.733333	1
CS3227	1	10531173	T	-	40	19	0.95	1
CS3227	1	10531306	A	G	40	19	1	1
CS3227	1	10531590	T	C	40	18	1	1
CS3227	1	10532039	G	A	40	9	1	1
CS3227	1	10532612	A	G	40	9	1	1.18182
CS3227	1	10533010	C	T	40	24	1	1
CS3227	1	10533025	G	A	40	23	1	1
CS3227	1	10533119	G	A	40	21	1	1
CS3227	1	10533289	A	-	40	13	1	1.07143
CS3227	1	10534122	A	T	40	10	1	1
CS3227	1	10534419	G	A	40	15	1	1
CS3227	1	10534576	T	C	40	14	1	1
CS3227	1	10536769	A	G	40	24	1	1
CS3227	1	10536895	C	T	40	20	1	1
CS3227	1	10539946	C	T	40	12	1	1
CS3227	1	10539972	C	G	40	16	1	1
CS3227	1	10540159	A	-	38	18	0.9	1
CS3227	1	10540302	T	C	40	24	1	1
CS3227	1	10540350	G	A	40	22	1	1
CS3227	1	10540361	C	T	40	21	1	1
CS3227	1	10540773	G	A	40	26	1	1
CS3227	1	10541005	C	A	40	27	1	1
CS3227	1	10541092	T	G	40	14	1	1
CS3227	1	10541095	A	T	40	13	1	1
CS3227	1	10541294	A	G	40	19	1	1
CS3227	1	10541539	T	C	40	24	1	1
CS3227	1	10541936	T	A	40	17	1	1
CS3227	1	10542441	G	A	40	25	1	1
CS3227	1	10542882	A	C	40	21	1	1
CS3227	1	10543449	C	G	40	17	1	1
CS3227	1	10544370	T	C	40	13	1	1
CS3227	1	10545387	G	T	40	12	1	1
CS3227	1	10545562	C	A	40	21	1	1.04545
CS3227	1	10546104	T	C	40	14	1	1
CS3227	1	10546268	A	G	40	21	1	1
CS3227	1	10546327	G	C	40	22	1	1
CS3227	1	10546389	A	T	40	21	1	1
CS3227	1	10549633	T	A	40	21	1	1
CS3227	1	10549634	T	C	40	20	1	1
CS3227	1	10549635	T	G	40	20	1	1
CS3227	1	10549637	C	A	32	16	0.8	1
CS3227	1	10549882	T	-	38	21	0.875	1
CS3227	1	10550558	T	A	40	26	1	1
CS3227	1	10550773	A	T	40	22	1	1
CS3227	1	10550950	G	A	40	14	1	1
CS3227	1	10551442	A	-	40	12	0.923077	1
CS3227	1	10552152	C	T	40	15	1	1
CS3227	1	10552597	A	T	40	12	1	1
CS3227	1	10553629	A	T	38	17	1	1
CS3227	1	10553673	G	A	40	16	1	1
CS3227	1	10553879	G	T	40	24	1	1
CS3227	1	10553992	T	G	40	27	1	1
CS3227	1	10554229	A	T	40	26	1	1
CS3227	1	10554322	G	A	40	21	1	1
CS3227	1	10554876	A	G	40	13	1	1
CS3227	1	10555668	A	T	40	24	1	1
CS3227	1	10555669	A	T	40	25	1	1
CS3227	1	10558848	A	C	38	19	1	1
CS3227	1	10559058	A	-	36	10	0.833333	1
CS3227	1	10562022	A	G	40	22	1	1
CS3227	1	10562665	G	A	40	15	1	1
CS3227	1	10563489	G	A	40	21	0.954545	1
CS3227	1	10563597	G	A	40	16	1	1
CS3227	1	10563697	G	T	40	18	1	1
CS3227	1	10564435	T	-	36	9	0.818182	1
CS3227	1	10564466	A	T	40	16	1	1
CS3227	1	10564997	C	T	40	9	1	1
CS3227	1	10565098	G	C	40	23	1	1
CS3227	1	10565154	G	A	40	17	1	1
CS3227	1	10565335	C	A	40	20	1	1
CS3227	1	10565355	A	-	38	23	1	1
CS3227	1	10565407	A	-	36	20	0.869565	1
CS3227	1	10565410	T	-	36	20	0.869565	1
CS3227	1	10565411	T	-	38	20	0.909091	1
CS3227	1	10565624	G	A	40	18	1	1
CS3227	1	10565640	G	A	40	15	1	1
CS3227	1	10566322	T	A	40	15	1	1
CS3227	1	10566332	C	G	40	14	1	1
CS3227	1	10566412	A	C	40	20	1	1
CS3227	1	10566514	A	T	38	14	1	1
CS3227	1	10566528	C	T	40	13	1	1
CS3227	1	10566683	A	-	38	22	0.916667	1
CS3227	1	10567353	A	T	40	20	1	1
CS3227	1	10567878	A	-	40	27	1	1
CS3227	1	10568195	G	C	40	22	1	1
CS3227	1	10568205	C	T	40	23	0.958333	1
CS3227	1	10568206	T	C	40	23	1	1
CS3227	1	10568232	A	G	40	18	1	1
CS3227	1	10568240	C	T	40	17	1	1
CS3227	1	10568261	T	A	40	23	1	1
CS3227	1	10568290	G	A	40	26	1	1
CS3227	1	10568350	C	T	40	27	1	1
CS3227	1	10568387	A	G	38	26	1	1
CS3227	1	10568412	C	T	40	24	1	1
CS3227	1	10568444	A	T	38	23	0.92	1
CS3227	1	10568496	A	T	40	27	1	1
CS3227	1	10568557	T	C	40	29	1	1
CS3227	1	10568583	C	T	40	24	1	1
CS3227	1	10568606	T	-	40	18	1	1
CS3227	1	10568611	A	G	40	20	1	1
CS3227	1	10568845	G	A	36	30	0.857143	1
CS3227	1	10568914	T	C	30	21	0.777778	1
CS3227	1	10569023	C	T	40	21	1	1
CS3227	1	10569034	C	T	40	20	1	1
CS3227	1	10569101	A	G	40	22	1	1
CS3227	1	10569178	C	T	38	21	0.954545	1
CS3227	1	10569186	A	T	38	19	0.95	1
CS3227	1	10569229	A	G	40	16	1	1
CS3227	1	10569256	G	-	32	10	0.909091	1
CS3227	1	10569257	C	A	40	11	1	1
CS3227	1	10569266	C	A	32	10	1	1
CS3227	1	10569606	A	C	40	14	1	1
CS3227	1	10570005	A	T	40	25	1	1
CS3227	1	10570089	A	C	40	15	1	1
CS3227	1	10570105	A	G	40	14	1	1
CS3227	1	10570143	A	G	40	17	1	1
CS3227	1	10570147	A	G	40	17	1	1
CS3227	1	10570253	C	A	40	20	1	1
CS3227	1	10570277	G	A	40	19	1	1
CS3227	1	10570320	C	T	40	18	1	1
CS3227	1	10570324	T	C	40	16	1	1
CS3227	1	10570360	G	A	40	17	1	1
CS3227	1	10570376	T	C	40	18	1	1
CS3227	1	10570394	A	G	40	16	1	1
CS3227	1	10570399	A	T	40	17	1	1
CS3227	1	10570405	A	-	36	15	0.833333	1
CS3227	1	10570833	A	G	40	21	1	1
CS3227	1	10570870	A	G	40	20	1	1
CS3227	1	10570930	C	T	40	20	1	1
CS3227	1	10570941	T	A	40	21	1	1
CS3227	1	10571178	A	-	38	14	0.875	1
CS3227	1	10571295	A	-	40	19	1	1
CS3227	1	10572372	C	T	40	14	1	1
CS3227	1	10574000	A	G	40	22	1	1
CS3227	1	10574031	A	C	40	22	1	1
CS3227	1	10574632	G	A	40	21	1	1
CS3227	1	10574771	T	G	40	11	1	1
CS3227	1	10575149	T	C	40	9	1	1
CS3227	1	10575315	G	A	40	21	1	1
CS3227	1	10575689	A	T	40	16	1	1
CS3227	1	10575751	T	G	40	17	0.944444	1
CS3227	1	10575752	T	C	30	15	0.833333	1
CS3227	1	10575771	A	-	38	15	0.833333	1
CS3227	1	10575772	A	-	38	15	0.833333	1
CS3227	1	10575852	A	G	38	21	1	1
CS3227	1	10576444	C	G	40	18	1	1
CS3227	1	10576492	A	G	40	16	1	1
CS3227	1	10576867	T	-	36	10	0.833333	1
CS3227	1	10576923	G	A	40	15	1	1
CS3227	1	10577361	G	A	40	21	1	1
CS3227	1	10577583	C	T	40	19	1	1
CS3227	1	10577660	T	C	40	25	1	1
CS3227	1	10577798	T	C	40	26	1	1
CS3227	1	10577883	T	-	36	17	0.85	1
CS3227	1	10577931	G	A	40	15	1	1
CS3227	1	10577947	C	T	40	14	1	1
CS3227	1	10578042	C	T	40	20	1	1
CS3227	1	10578193	A	G	40	16	1	1
CS3227	1	10578194	C	A	40	16	1	1
CS3227	1	10578258	A	T	40	21	1	1
CS3227	1	10578825	C	T	40	19	1	1
CS3227	1	10578835	G	T	40	17	1	1
CS3227	1	10579374	G	A	40	24	1	1
CS3227	1	10579398	G	T	40	27	1	1
CS3227	1	10579469	T	A	38	24	1	1.22222
CS3227	1	10580146	G	A	30	19	0.730769	1
CS3227	1	10580162	A	G	38	17	0.944444	1
CS3227	1	10580173	C	T	40	16	1	1
CS3227	1	10580418	G	A	40	21	1	1
CS3227	1	10580492	G	C	40	17	1	1
CS3227	1	10581213	A	-	38	12	0.923077	1
CS3227	1	10581317	A	-	38	20	0.952381	1
CS3227	1	10582152	C	T	40	30	1	1
CS3227	1	10583074	T	C	40	27	1	1
CS3227	1	10583364	G	A	40	19	1	1
CS3227	1	10583992	T	G	40	14	1	1
CS3227	1	10584006	A	G	40	13	1	1
CS3227	1	10584760	C	T	40	15	1	1
CS3227	1	10585336	C	A	40	19	1	1
CS3227	1	10585392	T	-	40	20	0.952381	1
CS3227	1	10585394	A	-	40	20	1	1
CS3227	1	10585596	T	-	40	11	0.916667	1
CS3227	1	10585622	T	C	40	14	1	1
CS3227	1	10586720	T	C	40	11	1	1
CS3227	1	10586749	G	A	40	14	1	1
CS3227	1	10591590	C	T	40	25	1	1
CS3227	1	10591959	A	G	40	20	1	1.04762
CS3227	1	10591971	G	A	40	20	1	1.04762
CS3227	1	10591993	A	-	30	13	0.8125	1.05882
CS3227	1	10591995	A	-	36	13	0.928571	1.06667
CS3227	1	10591997	A	T	38	14	1	1.06667
CS3227	1	10592399	T	C	40	11	1	1
CS3227	1	10592617	C	T	40	17	1	1.19048
CS3227	1	10593211	A	G	32	8	1	1
CS3227	1	10593482	C	A	28	5	1	1.375
CS3227	1	10593483	G	T	28	5	1	1.375
CS3227	1	10594037	G	A	40	21	1	1
CS3227	1	10594183	A	G	40	13	1	1
CS3227	1	10594268	T	C	40	12	1	1
CS3227	1	10594293	A	T	32	12	1	1
CS3227	1	10595656	G	A	40	20	1	1
CS3227	1	10597698	T	C	40	19	1	1
CS3227	1	10597760	A	C	38	22	1	1.21429
CS3227	1	10598070	T	C	40	12	1	1.14286
CS3227	1	10598314	G	C	36	24	0.827586	1.03333
CS3227	1	10598326	A	G	40	23	0.92	1.03846
CS3227	1	10598594	A	T	38	8	1	1
CS3227	1	10599352	A	T	40	14	1	1
CS3227	1	10599533	A	G	40	23	1	1
CS3227	1	10599552	G	A	40	24	1	1
CS3227	1	10599570	T	A	40	20	1	1
CS3227	1	10600023	T	A	40	14	1	1
CS3227	1	10601982	G	C	40	23	1	1
CS3227	1	10602562	C	A	40	12	1	1
CS3227	1	10602586	T	C	40	16	1	1
CS3227	1	10602627	T	C	40	17	1	1
CS3227	1	10602664	T	C	40	18	1	1
CS3227	1	10602852	T	-	40	13	1	1
CS3227	1	10603008	G	C	40	18	1	1
CS3227	1	10603159	C	T	40	9	1	1
CS3227	1	10603980	A	G	40	13	1	1.07143
CS3227	1	10604359	A	G	38	8	1	1
CS3227	1	10604442	A	T	40	14	1	1
CS3227	1	10604798	T	C	40	15	1	1
CS3227	1	10605207	C	T	40	12	1	1
CS3227	1	10606159	A	-	40	12	1	1
CS3227	1	10606251	A	T	38	6	0.857143	1
CS3227	1	10606561	C	A	27	3	1	1
CS3227	1	10606562	C	T	27	3	1	1
CS3227	1	10606563	C	G	28	3	1	1
CS3227	1	10606987	G	A	40	14	1	1
CS3227	1	10609275	T	A	32	8	1	1
CS3227	1	10609356	C	-	32	14	0.823529	1
CS3227	1	10609450	T	A	40	8	1	1
CS3227	1	10610021	T	G	40	16	1	1
CS3227	1	10610175	T	C	40	19	1	1
CS3227	1	10610503	G	C	40	21	0.954545	1
CS3227	1	10610517	G	T	40	21	0.954545	1
CS3227	1	10610894	G	A	40	13	0.928571	1
CS3227	1	10610917	C	T	40	16	0.941176	1
CS3227	1	10611054	C	A	40	18	1	1
CS3227	1	10611087	G	A	40	18	1	1
CS3227	1	10611101	C	T	40	19	1	1
CS3227	1	10611275	T	C	40	10	1	1
CS3227	1	10611496	C	T	40	18	1	1
CS3227	1	10612104	T	G	40	12	1	1
CS3227	1	10612159	C	A	40	23	1	1
CS3227	1	10612365	C	T	40	15	1	1
CS3227	1	10612415	G	T	40	16	1	1
CS3227	1	10612493	C	T	40	19	1	1
CS3227	1	10612522	A	C	40	16	1	1
CS3227	1	10612552	T	C	40	18	1	1
CS3227	1	10612790	G	A	40	18	1	1
CS3227	1	10612799	C	A	40	20	1	1
CS3227	1	10612818	A	G	40	20	1	1
CS3227	1	10613080	G	T	40	16	1	1
CS3227	1	10613319	G	A	40	14	1	1
CS3227	1	10613503	G	C	40	13	1	1
CS3227	1	10613533	T	C	40	12	1	1
CS3227	1	10613816	A	G	40	14	1	1
CS3227	1	10613830	A	-	32	11	0.916667	1
CS3227	1	10613831	T	-	32	11	0.846154	1
CS3227	1	10613833	C	-	32	11	0.846154	1
CS3227	1	10613835	C	-	38	11	0.846154	1
CS3227	1	10613836	G	-	32	11	0.785714	1
CS3227	1	10613837	C	-	32	11	0.785714	1
CS3227	1	10613985	G	A	40	14	1	1
CS3227	1	10614463	A	T	40	12	1	1
CS3227	1	10615079	T	C	40	21	0.954545	1
[truncated: 141,173 more rows]
