# Supplementary material for: Plant Genetic Archaeology: Whole-Genome Sequencing Reveals the Pedigree of a Classical Trisomic Line
Source: G3 (Bethesda). 2014 Dec 18;5(2):253–9. doi: 10.1534/g3.114.015156 (PMC4321033; doi:10.1534/g3.114.015156)
Supplement: Supporting Information [file supp_g3.114.015156_TableS2.zip]

Archive with 3 entries (2 files):
- EstMPI_high.txt
- __MACOSX/
- __MACOSX/._EstMPI_high.txt
