# Supplementary material for: Plant Genetic Archaeology: Whole-Genome Sequencing Reveals the Pedigree of a Classical Trisomic Line
Source: G3 (Bethesda). 2014 Dec 18;5(2):253–9. doi: 10.1534/g3.114.015156 (PMC4321033; doi:10.1534/g3.114.015156)
Supplement: Supporting Information [file supp_g3.114.015156_TableS2.zip › EstMPI_high.txt]

genotype	chromosome	position	reference	non-reference	quality	support	concordance	copy
EstMPI	1	892	T	G	40	37	1	1
EstMPI	1	4292	T	-	28	30	0.714286	1
EstMPI	1	55738	C	T	40	39	1	1
EstMPI	1	60772	G	C	40	58	1	1
EstMPI	1	103319	G	C	40	45	1	1
EstMPI	1	105064	C	T	40	32	1	1
EstMPI	1	147236	T	G	40	34	1	1
EstMPI	1	151639	A	T	40	39	1	1
EstMPI	1	175539	T	A	38	32	0.969697	1
EstMPI	1	180322	T	G	40	44	1	1
EstMPI	1	180336	T	C	40	49	1	1
EstMPI	1	180865	A	C	40	47	1	1
EstMPI	1	180925	A	T	40	36	0.947368	1
EstMPI	1	181039	G	A	38	51	0.980769	1
EstMPI	1	181040	A	T	40	49	0.960784	1
EstMPI	1	181073	A	T	40	55	1	1
EstMPI	1	181083	T	G	40	52	0.981132	1
EstMPI	1	181257	G	T	40	33	1	1
EstMPI	1	181258	A	T	40	33	1	1
EstMPI	1	181486	C	T	40	40	1	1
EstMPI	1	183353	G	A	32	52	0.962963	1
EstMPI	1	184203	T	A	32	56	0.965517	1
EstMPI	1	184847	C	A	40	42	1	1
EstMPI	1	185066	T	-	40	29	0.935484	1
EstMPI	1	185067	T	-	32	29	0.935484	1
EstMPI	1	185264	T	G	40	38	1	1
EstMPI	1	189903	C	T	40	41	0.953488	1
EstMPI	1	193553	C	G	40	48	1	1
EstMPI	1	193693	G	C	40	44	1	1
EstMPI	1	194761	T	C	40	45	1	1
EstMPI	1	197217	C	T	40	43	0.977273	1
EstMPI	1	199485	G	T	40	40	1	1
EstMPI	1	201161	A	G	40	36	1	1
EstMPI	1	201942	G	A	38	42	0.954545	1
EstMPI	1	203974	A	T	40	33	1	1
EstMPI	1	205710	A	G	40	36	1	1
EstMPI	1	206292	A	G	38	41	0.953488	1
EstMPI	1	207322	C	T	40	37	1	1
EstMPI	1	207658	A	T	40	38	1	1
EstMPI	1	207856	A	G	40	26	0.962963	1
EstMPI	1	207938	G	A	40	24	1	1
EstMPI	1	208251	T	G	40	60	0.983607	1
EstMPI	1	208342	T	-	36	48	0.813559	1
EstMPI	1	208801	T	A	38	49	0.942308	1
EstMPI	1	208851	T	G	40	48	1	1
EstMPI	1	208903	G	C	40	43	1	1
EstMPI	1	209112	A	-	40	59	0.983333	1
EstMPI	1	209720	T	A	40	45	1	1
EstMPI	1	213201	A	C	40	43	0.977273	1
EstMPI	1	213357	G	T	40	44	0.956522	1
EstMPI	1	213741	C	A	40	37	1	1
EstMPI	1	214406	G	T	40	60	1	1
EstMPI	1	215105	T	A	40	60	1	1
EstMPI	1	215174	A	T	40	48	1	1
EstMPI	1	215760	G	C	40	27	1	1
EstMPI	1	217438	A	T	40	41	1	1
EstMPI	1	217867	T	A	40	38	0.974359	1
EstMPI	1	217868	T	A	40	39	1	1
EstMPI	1	217869	T	A	40	42	1	1
EstMPI	1	217870	T	A	40	41	1	1
EstMPI	1	217878	T	A	40	40	1	1
EstMPI	1	218796	A	-	38	46	0.92	1
EstMPI	1	218797	T	-	38	46	0.92	1
EstMPI	1	218956	G	C	40	59	1	1
EstMPI	1	219840	G	A	40	23	1	1
EstMPI	1	220425	C	A	40	27	1	1
EstMPI	1	220757	A	G	40	21	1	1
EstMPI	1	220860	T	C	40	38	1	1
EstMPI	1	221204	C	T	40	60	1	1
EstMPI	1	221441	T	G	40	56	0.982456	1
EstMPI	1	221606	T	C	32	12	1	1
EstMPI	1	221682	A	T	40	29	0.966667	1
EstMPI	1	221700	T	A	40	34	0.971429	1
EstMPI	1	221702	T	A	40	33	0.970588	1
EstMPI	1	221712	T	C	40	33	0.970588	1
EstMPI	1	221714	T	G	40	33	0.970588	1
EstMPI	1	221761	G	A	40	42	1	1
EstMPI	1	221792	C	T	40	38	1	1
EstMPI	1	222391	A	T	40	41	1	1
EstMPI	1	222427	T	C	40	40	1	1
EstMPI	1	222444	G	A	40	39	1	1
EstMPI	1	222445	G	A	40	38	1	1
EstMPI	1	222475	A	G	40	30	1	1
EstMPI	1	222487	A	C	40	30	1	1
EstMPI	1	222488	A	C	40	32	1	1
EstMPI	1	222501	A	T	40	35	1	1
EstMPI	1	222502	G	T	40	34	1	1
EstMPI	1	222540	A	T	40	39	1	1
EstMPI	1	222595	A	T	40	36	1	1
EstMPI	1	222603	A	T	40	35	1	1
EstMPI	1	222616	A	G	40	32	1	1
EstMPI	1	222782	G	A	40	24	1	1
EstMPI	1	222797	G	A	40	29	1	1
EstMPI	1	222800	A	G	40	28	1	1
EstMPI	1	222821	T	G	40	23	1	1
EstMPI	1	223037	C	T	40	45	1	1
EstMPI	1	223142	A	G	40	45	1	1
EstMPI	1	223147	G	A	40	44	1	1
EstMPI	1	223160	G	T	40	39	1	1
EstMPI	1	223286	G	A	40	56	1	1
EstMPI	1	223306	C	G	40	57	1	1
EstMPI	1	223516	C	T	32	9	1	1
EstMPI	1	223527	G	C	32	9	1	1
EstMPI	1	223543	A	-	30	9	0.818182	1
EstMPI	1	223544	G	-	30	9	0.818182	1
EstMPI	1	223545	A	-	25	9	0.75	1
EstMPI	1	223800	T	C	40	34	0.971429	1
EstMPI	1	224650	A	T	40	49	1	1
EstMPI	1	224978	T	C	40	44	0.977778	1
EstMPI	1	225000	C	G	40	41	1	1
EstMPI	1	225129	G	A	40	50	1	1
EstMPI	1	225675	T	C	40	33	1	1
EstMPI	1	225760	C	A	40	40	0.97561	1
EstMPI	1	225762	C	T	40	41	0.97619	1
EstMPI	1	225936	A	G	40	32	1	1
EstMPI	1	225959	T	A	40	33	1	1
EstMPI	1	225960	G	A	40	34	1	1
EstMPI	1	226046	A	T	40	44	1	1
EstMPI	1	226067	G	A	40	42	1	1
EstMPI	1	226316	A	-	40	36	0.923077	1
EstMPI	1	226366	A	C	40	31	1	1
EstMPI	1	226821	A	G	40	39	1	1
EstMPI	1	227193	T	-	40	41	0.97619	1
EstMPI	1	227286	G	A	40	50	1	1
EstMPI	1	227310	A	C	40	51	1	1
EstMPI	1	227359	G	A	40	45	1	1
EstMPI	1	228155	T	A	40	42	1	1
EstMPI	1	228318	C	G	40	36	0.972973	1
EstMPI	1	228482	T	C	40	41	1	1
EstMPI	1	229618	G	A	40	30	1	1
EstMPI	1	229751	C	G	40	45	1	1
EstMPI	1	230064	C	-	40	46	0.92	1
EstMPI	1	230286	T	G	40	38	1	1
EstMPI	1	230549	G	-	32	42	0.875	1
EstMPI	1	230858	A	T	40	35	1	1
EstMPI	1	231027	A	-	38	45	0.9375	1
EstMPI	1	232531	T	C	40	46	0.978723	1
EstMPI	1	233094	T	A	40	41	1	1
EstMPI	1	233313	A	C	40	29	1	1
EstMPI	1	233534	G	T	40	33	0.970588	1
EstMPI	1	233852	A	T	40	41	1	1
EstMPI	1	234710	C	A	40	24	1	1
EstMPI	1	234807	A	T	40	34	1	1
EstMPI	1	235018	G	A	40	46	1	1
EstMPI	1	235189	C	G	40	42	0.976744	1
EstMPI	1	236043	G	A	40	26	0.962963	1
EstMPI	1	236379	A	-	38	36	0.857143	1
EstMPI	1	236380	A	-	38	36	0.878049	1
EstMPI	1	236381	G	-	32	36	0.857143	1
EstMPI	1	236680	G	A	40	49	1	1
EstMPI	1	237500	A	T	40	35	1	1
EstMPI	1	237786	T	A	40	28	1	1
EstMPI	1	237877	C	-	30	39	0.928571	1
EstMPI	1	238124	T	-	38	44	0.916667	1
EstMPI	1	238230	A	T	30	42	0.807692	1
EstMPI	1	238280	C	T	40	53	1	1
EstMPI	1	238282	C	T	40	53	1	1
EstMPI	1	238306	A	G	40	51	1	1
EstMPI	1	238327	T	C	40	51	1	1
EstMPI	1	238351	A	G	40	39	0.975	1
EstMPI	1	238352	A	G	40	39	0.975	1
EstMPI	1	238363	A	G	40	34	0.971429	1
EstMPI	1	238383	A	G	40	33	0.970588	1
EstMPI	1	238424	A	G	40	34	0.971429	1
EstMPI	1	238504	C	T	40	41	1	1
EstMPI	1	238509	A	G	38	39	0.975	1
EstMPI	1	238515	G	A	40	40	1	1
EstMPI	1	238537	C	T	38	41	0.97619	1
EstMPI	1	238540	G	A	40	41	0.97619	1
EstMPI	1	238560	G	A	40	45	1	1
EstMPI	1	238565	C	T	40	44	1	1
EstMPI	1	238593	C	-	40	43	1	1
EstMPI	1	238622	A	G	40	43	1	1
EstMPI	1	238625	C	A	40	46	1	1
EstMPI	1	238645	T	C	32	41	0.97619	1
EstMPI	1	238654	T	C	32	39	0.975	1
EstMPI	1	238684	T	-	40	41	1	1
EstMPI	1	238736	C	T	40	33	0.970588	1
EstMPI	1	238752	T	C	40	30	0.967742	1
EstMPI	1	238792	C	T	40	26	1	1
EstMPI	1	238947	C	T	40	33	1	1
EstMPI	1	239072	C	A	40	29	1	1.03333
EstMPI	1	239193	G	A	40	23	1	1
EstMPI	1	239253	G	A	40	30	1	1
EstMPI	1	239259	C	T	40	31	1	1
EstMPI	1	239269	A	G	40	30	1	1
EstMPI	1	239276	G	A	40	32	1	1
EstMPI	1	239324	C	T	40	33	1	1
EstMPI	1	239337	C	T	40	40	1	1
EstMPI	1	239341	T	C	40	45	1	1
EstMPI	1	239346	G	A	40	46	1	1
EstMPI	1	239367	T	C	40	41	1	1
EstMPI	1	239383	T	C	40	42	0.976744	1
EstMPI	1	239404	T	A	40	37	0.973684	1
EstMPI	1	239434	A	G	40	30	1	1
EstMPI	1	239438	G	A	40	30	1	1
EstMPI	1	239454	T	-	32	24	0.888889	1
EstMPI	1	239657	T	A	40	36	0.972973	1
EstMPI	1	240018	A	G	40	38	0.974359	1
EstMPI	1	240040	A	G	40	35	1	1
EstMPI	1	240061	G	A	40	27	1	1
EstMPI	1	243207	A	-	34	30	0.810811	1
EstMPI	1	243520	C	T	40	27	1	1
EstMPI	1	245435	C	G	40	52	1	1
EstMPI	1	245788	T	G	40	47	1	1
EstMPI	1	246345	A	-	32	7	1	1
EstMPI	1	246396	A	-	40	36	0.972973	1
EstMPI	1	246397	T	-	40	36	0.972973	1
EstMPI	1	246400	A	-	38	35	0.897436	1
EstMPI	1	246401	G	-	32	36	0.923077	1
EstMPI	1	246425	T	C	40	46	1	1
EstMPI	1	246450	T	A	40	44	1	1
EstMPI	1	246561	C	T	40	34	1	1
EstMPI	1	246692	A	-	30	24	0.774194	1
EstMPI	1	246693	A	-	25	22	0.709677	1
EstMPI	1	246695	T	-	28	24	0.774194	1
EstMPI	1	246697	T	-	28	23	0.741935	1
EstMPI	1	246794	T	C	40	48	1	1
EstMPI	1	246805	T	G	40	48	1	1
EstMPI	1	246914	G	A	40	33	0.942857	1
EstMPI	1	247065	A	C	40	32	1	1
EstMPI	1	247092	G	A	40	33	0.970588	1
EstMPI	1	247105	A	-	38	31	0.885714	1
EstMPI	1	247106	G	-	38	32	0.914286	1
EstMPI	1	247120	G	C	40	37	0.948718	1
EstMPI	1	247121	T	A	40	36	0.947368	1
EstMPI	1	247154	A	C	40	43	0.955556	1
EstMPI	1	247157	C	T	40	44	0.956522	1
EstMPI	1	247213	T	C	40	38	1	1
EstMPI	1	247277	T	C	32	12	0.923077	1
EstMPI	1	247312	G	T	30	8	0.8	1
EstMPI	1	247323	G	C	32	15	1	1
EstMPI	1	247357	T	A	40	28	0.965517	1
EstMPI	1	247400	G	C	40	33	0.942857	1
EstMPI	1	247410	A	T	40	31	0.939394	1
EstMPI	1	247484	T	C	32	34	0.918919	1
EstMPI	1	247583	G	A	40	41	1	1
EstMPI	1	247683	G	A	40	41	0.97619	1
EstMPI	1	247721	C	T	40	36	0.947368	1
EstMPI	1	247789	G	A	40	40	1	1
EstMPI	1	247814	C	T	40	43	0.977273	1
EstMPI	1	247850	A	G	40	51	1	1
EstMPI	1	247919	G	T	32	24	1	1
EstMPI	1	247920	G	A	32	24	1	1
EstMPI	1	247949	T	C	28	7	0.875	1
EstMPI	1	248109	G	C	32	36	0.972973	1
EstMPI	1	248118	C	T	32	42	0.976744	1
EstMPI	1	248261	A	T	40	37	0.973684	1
EstMPI	1	248437	A	G	40	42	1	1
EstMPI	1	248737	A	C	40	41	0.97619	1
EstMPI	1	249083	C	A	40	35	1	1
EstMPI	1	249256	T	C	40	29	1	1
EstMPI	1	249384	G	T	40	43	1	1
EstMPI	1	249475	T	C	40	45	0.978261	1
EstMPI	1	249479	C	A	40	43	0.977273	1
EstMPI	1	249525	A	T	40	46	1	1
EstMPI	1	249667	A	G	40	29	0.966667	1
EstMPI	1	249768	G	-	25	21	0.875	1
EstMPI	1	249866	C	T	40	36	1	1
EstMPI	1	249885	G	A	40	39	1	1
EstMPI	1	249891	T	A	40	38	1	1
EstMPI	1	249937	A	T	40	38	1	1
EstMPI	1	250017	C	T	40	37	1	1
EstMPI	1	250096	A	G	40	43	1	1
EstMPI	1	250291	G	A	40	43	1	1
EstMPI	1	250295	A	T	40	42	1	1
EstMPI	1	250396	C	A	40	48	1	1
EstMPI	1	250405	T	A	40	49	1	1
EstMPI	1	250421	G	C	40	46	1	1
EstMPI	1	250478	A	C	40	38	0.95	1
EstMPI	1	250479	T	A	40	38	0.974359	1
EstMPI	1	250624	T	A	40	38	0.974359	1
EstMPI	1	250634	G	A	40	42	1	1
EstMPI	1	250636	T	A	40	42	1	1
EstMPI	1	250637	T	A	40	42	1	1
EstMPI	1	250647	A	G	40	39	0.975	1
EstMPI	1	250648	T	A	40	41	1	1
EstMPI	1	250650	T	A	40	41	0.97619	1
EstMPI	1	250718	T	C	40	51	1	1
EstMPI	1	250860	T	A	40	37	1	1
EstMPI	1	250868	A	C	40	36	1	1
EstMPI	1	250874	T	C	40	36	0.972973	1
EstMPI	1	250882	C	A	40	35	1	1
EstMPI	1	250891	C	A	40	34	1	1
EstMPI	1	250914	A	C	32	31	0.911765	1
EstMPI	1	250918	G	A	40	31	1	1
EstMPI	1	250934	C	T	40	31	0.96875	1
EstMPI	1	250951	T	A	40	42	1	1
EstMPI	1	251006	C	T	40	44	1	1
EstMPI	1	251041	G	A	40	37	1	1
EstMPI	1	251071	G	T	40	33	1	1
EstMPI	1	251145	T	A	40	47	1	1
EstMPI	1	251227	A	T	40	43	1	1
EstMPI	1	251254	T	-	38	38	0.883721	1
EstMPI	1	251256	A	G	40	40	1	1
EstMPI	1	251584	T	C	40	29	1	1
EstMPI	1	251692	C	A	40	40	1	1
EstMPI	1	251858	G	T	40	36	1	1
EstMPI	1	251878	T	A	38	35	0.945946	1
EstMPI	1	251905	C	A	40	41	1	1
EstMPI	1	251971	G	T	40	48	1	1
EstMPI	1	251972	A	T	40	48	1	1
EstMPI	1	252033	G	T	40	45	1	1
EstMPI	1	252040	G	A	40	43	1	1
EstMPI	1	252095	T	C	40	52	1	1
EstMPI	1	252243	G	T	40	54	1	1
EstMPI	1	252347	T	A	40	41	1	1
EstMPI	1	252349	T	C	40	38	1	1
EstMPI	1	252489	A	T	40	32	1	1
EstMPI	1	252563	T	C	40	52	1	1
EstMPI	1	252602	A	G	40	50	1	1
EstMPI	1	252622	G	-	32	53	0.981481	1
EstMPI	1	252629	T	A	40	55	1	1
EstMPI	1	252638	T	A	40	48	1	1
EstMPI	1	252640	A	T	40	50	1	1
EstMPI	1	252738	G	A	40	23	1	1
EstMPI	1	252751	A	G	40	22	1	1
EstMPI	1	252753	G	C	40	22	1	1
EstMPI	1	252768	C	G	40	21	0.913043	1
EstMPI	1	252782	A	G	40	21	1	1
EstMPI	1	252786	A	G	32	19	1	1
EstMPI	1	252790	A	T	38	20	1	1
EstMPI	1	252800	A	T	40	19	1	1
EstMPI	1	253125	C	A	40	33	0.970588	1
EstMPI	1	253289	G	A	40	44	1	1
EstMPI	1	253327	T	C	40	42	1	1
EstMPI	1	253330	C	A	40	43	1	1
EstMPI	1	253601	T	C	40	57	0.982759	1
EstMPI	1	253606	G	A	40	54	1	1
EstMPI	1	254004	C	G	40	45	0.978261	1
EstMPI	1	254556	G	T	40	55	0.982143	1
EstMPI	1	254558	C	G	40	59	1	1
EstMPI	1	254932	C	T	40	44	0.977778	1
EstMPI	1	254933	T	C	40	43	1	1
EstMPI	1	255333	A	C	40	48	1	1
EstMPI	1	255355	G	C	40	45	1	1
EstMPI	1	255593	A	G	40	56	1	1
EstMPI	1	255597	T	C	32	56	0.965517	1
EstMPI	1	255623	G	A	38	59	0.983333	1
EstMPI	1	255651	C	T	40	51	1	1
EstMPI	1	255656	C	-	32	46	0.958333	1
EstMPI	1	255658	T	G	40	48	0.979592	1
EstMPI	1	255838	G	A	40	41	0.97619	1
EstMPI	1	255849	C	T	40	37	0.973684	1
EstMPI	1	255869	A	G	40	32	1	1
EstMPI	1	255904	C	T	40	34	1	1
EstMPI	1	255927	G	A	40	47	1	1
EstMPI	1	255953	G	A	40	46	1	1
EstMPI	1	255966	C	G	40	42	1	1
EstMPI	1	256002	A	T	40	48	1	1
EstMPI	1	256039	A	C	40	42	1	1
EstMPI	1	256120	T	-	38	34	0.85	1
EstMPI	1	256194	A	G	40	50	1	1
EstMPI	1	256451	T	C	40	42	1	1
EstMPI	1	256504	A	-	38	33	0.846154	1
EstMPI	1	256532	A	G	40	41	0.97619	1
EstMPI	1	256565	G	A	38	42	1	1
EstMPI	1	256597	T	C	40	43	0.977273	1
EstMPI	1	256624	A	C	40	44	1	1
EstMPI	1	256692	T	A	40	47	1	1
EstMPI	1	256705	G	A	40	45	1	1
EstMPI	1	256796	G	A	40	49	1	1
EstMPI	1	257598	G	A	40	45	0.957447	1
EstMPI	1	257657	T	C	38	22	1	1
EstMPI	1	257698	T	A	25	11	0.846154	1
EstMPI	1	257708	A	T	30	16	0.842105	1
EstMPI	1	258898	G	C	32	33	1	1
EstMPI	1	258899	A	T	32	33	1	1
EstMPI	1	261898	G	A	40	49	1	1
EstMPI	1	262148	A	G	40	37	1	1
EstMPI	1	263787	T	C	40	28	1	1
EstMPI	1	263880	A	G	40	37	1	1
EstMPI	1	263895	T	C	40	39	1	1
EstMPI	1	263964	T	C	40	45	0.978261	1
EstMPI	1	264236	G	A	40	39	1	1
EstMPI	1	264249	G	A	40	38	1	1
EstMPI	1	264453	A	G	26	3	1	1
EstMPI	1	264511	C	A	32	18	0.947368	1
EstMPI	1	264594	C	T	40	43	1	1
EstMPI	1	264600	A	G	40	43	1	1
EstMPI	1	264623	T	G	40	36	1	1
EstMPI	1	264624	G	A	40	37	0.973684	1
EstMPI	1	264625	T	A	40	38	1	1
EstMPI	1	264633	A	C	40	35	1	1
EstMPI	1	264749	A	T	40	39	1	1
EstMPI	1	264845	A	C	40	46	1	1
EstMPI	1	264971	T	C	32	36	0.947368	1
EstMPI	1	265099	T	A	40	47	1	1
EstMPI	1	265303	C	A	40	39	0.975	1
EstMPI	1	265554	T	C	40	40	1	1
EstMPI	1	265611	G	C	40	42	1	1
EstMPI	1	265895	A	C	40	42	1	1
EstMPI	1	266159	G	T	40	37	1	1
EstMPI	1	266254	T	C	40	30	1	1
EstMPI	1	266733	G	T	40	39	1	1
EstMPI	1	266846	C	A	40	35	1	1
EstMPI	1	266850	G	T	40	35	0.972222	1
EstMPI	1	266943	G	C	40	40	1	1
EstMPI	1	267251	C	T	40	54	1	1
EstMPI	1	267352	C	T	40	46	1	1
EstMPI	1	267588	C	G	40	57	0.982759	1
EstMPI	1	267613	C	T	40	59	1	1
EstMPI	1	267853	G	C	40	45	1	1
EstMPI	1	267925	C	A	40	44	0.977778	1
EstMPI	1	267982	A	T	40	29	1	1
EstMPI	1	269283	T	G	40	13	0.928571	1
EstMPI	1	269524	C	T	40	32	1	1
EstMPI	1	269547	C	T	40	28	1	1
EstMPI	1	269596	T	A	40	20	1	1
EstMPI	1	269628	G	A	40	26	1	1
EstMPI	1	269642	C	G	40	29	1	1
EstMPI	1	269680	C	T	40	30	0.967742	1
EstMPI	1	269697	C	G	40	29	0.966667	1
EstMPI	1	269783	T	-	38	27	0.870968	1
EstMPI	1	269786	A	-	32	27	0.870968	1
EstMPI	1	270145	T	-	40	21	0.913043	1
EstMPI	1	270147	G	T	38	21	0.954545	1
EstMPI	1	270246	T	C	26	3	1	1
EstMPI	1	270249	T	A	30	5	1	1
EstMPI	1	270250	C	A	30	5	1	1
EstMPI	1	270458	G	C	32	14	1	1
EstMPI	1	270845	T	C	40	22	1	1
EstMPI	1	271050	G	C	40	23	1	1
EstMPI	1	271075	A	T	40	28	1	1
EstMPI	1	271302	T	-	38	25	0.892857	1
EstMPI	1	271416	T	C	40	34	0.971429	1
EstMPI	1	272013	T	-	36	47	0.824561	1
EstMPI	1	272101	T	G	40	42	1	1
EstMPI	1	274629	T	A	40	40	1	1
EstMPI	1	275109	T	-	40	55	0.932203	1
EstMPI	1	275268	C	-	38	31	0.861111	1
EstMPI	1	275270	A	-	38	32	0.842105	1
EstMPI	1	275285	T	C	40	35	0.972222	1
EstMPI	1	275291	T	G	38	36	0.972973	1
EstMPI	1	275504	A	C	40	30	0.967742	1
EstMPI	1	275624	C	T	40	50	1	1
EstMPI	1	275938	T	G	40	45	0.978261	1
EstMPI	1	277613	T	C	40	42	0.976744	1
EstMPI	1	277659	T	A	40	44	0.977778	1
EstMPI	1	277847	A	T	40	43	1	1
EstMPI	1	278320	G	A	40	40	1	1
EstMPI	1	278556	T	A	40	41	1	1
EstMPI	1	280584	A	C	40	30	1	1
EstMPI	1	281265	G	A	40	39	1	1
EstMPI	1	281933	G	C	40	44	1	1
EstMPI	1	283723	T	G	40	45	1	1
EstMPI	1	284094	A	C	40	34	1	1
EstMPI	1	284187	T	A	40	43	1	1
EstMPI	1	284815	T	C	40	45	0.978261	1
EstMPI	1	284904	G	A	40	47	1	1
EstMPI	1	284989	A	G	40	44	0.977778	1
EstMPI	1	285111	G	A	40	38	1	1
EstMPI	1	285729	A	G	40	39	1	1
EstMPI	1	285820	C	G	40	36	1	1
EstMPI	1	286029	A	C	40	44	0.977778	1
EstMPI	1	287160	C	T	40	40	0.97561	1
EstMPI	1	287296	G	-	38	50	0.961538	1
EstMPI	1	287556	G	A	40	55	0.982143	1
EstMPI	1	288548	G	A	40	31	0.96875	1
EstMPI	1	288577	A	-	40	30	0.9375	1
EstMPI	1	289260	T	C	40	53	1	1
EstMPI	1	289857	G	A	40	32	1	1
EstMPI	1	290554	A	C	40	35	1	1
EstMPI	1	290689	C	G	40	30	1	1
EstMPI	1	290788	T	G	40	24	1	1
EstMPI	1	291008	C	A	40	34	1	1
EstMPI	1	291135	T	C	40	35	0.945946	1
EstMPI	1	291136	A	T	40	35	0.972222	1
EstMPI	1	291288	A	-	40	35	0.945946	1
EstMPI	1	291289	T	-	38	35	0.945946	1
EstMPI	1	291363	A	T	40	40	1	1
EstMPI	1	291602	G	T	40	57	1	1
EstMPI	1	291737	T	C	40	42	1	1
EstMPI	1	291759	A	T	40	45	1	1
EstMPI	1	291765	T	C	40	46	1	1
EstMPI	1	291796	A	G	40	52	0.981132	1
EstMPI	1	291814	A	T	40	52	1	1
EstMPI	1	291870	A	G	40	56	1	1
EstMPI	1	291896	A	G	40	45	1	1
EstMPI	1	291898	G	A	40	44	1	1
EstMPI	1	291993	C	T	40	32	1	1
EstMPI	1	292110	A	C	40	52	0.981132	1
EstMPI	1	292138	T	C	40	46	0.978723	1
EstMPI	1	292277	T	C	40	31	1	1
EstMPI	1	292278	C	A	40	31	1	1
EstMPI	1	292344	A	C	40	37	0.973684	1
EstMPI	1	292381	C	T	40	37	0.973684	1
EstMPI	1	292387	T	C	40	35	0.972222	1
EstMPI	1	292437	A	C	40	43	1	1
EstMPI	1	292468	C	T	40	39	1	1
EstMPI	1	292495	T	C	40	40	1	1
EstMPI	1	292520	A	G	40	34	1	1
EstMPI	1	292574	T	C	40	30	1	1
EstMPI	1	292581	G	A	40	31	1	1
EstMPI	1	292666	A	G	40	35	0.972222	1
EstMPI	1	292671	C	T	40	35	0.972222	1
EstMPI	1	292698	C	T	40	42	0.976744	1
EstMPI	1	292896	T	A	40	47	1	1
EstMPI	1	293313	A	C	40	36	0.972973	1
EstMPI	1	293388	A	T	40	32	1	1
EstMPI	1	293421	T	-	38	29	0.935484	1
EstMPI	1	294969	T	C	40	50	1	1
EstMPI	1	300023	C	A	40	33	0.970588	1
EstMPI	1	300024	C	T	40	34	1	1
EstMPI	1	300277	C	A	40	24	1	1
EstMPI	1	301927	G	A	40	30	1	1
EstMPI	1	301929	C	A	38	28	1	1
EstMPI	1	302575	G	T	40	44	1	1
EstMPI	1	302587	C	A	40	43	1	1
EstMPI	1	305330	A	T	40	47	0.979167	1
EstMPI	1	306462	G	T	40	43	1	1
EstMPI	1	306663	C	T	40	23	1	1
EstMPI	1	309365	A	G	32	11	0.785714	1
EstMPI	1	309368	C	A	25	11	0.733333	1
EstMPI	1	310999	T	C	40	34	1	1
EstMPI	1	311279	C	T	40	42	1	1
EstMPI	1	313381	C	G	40	48	1	1
EstMPI	1	323469	G	A	40	51	1	1
EstMPI	1	328445	A	T	40	45	0.978261	1
EstMPI	1	335911	C	T	40	39	1	1
EstMPI	1	345822	G	C	40	23	0.958333	1
EstMPI	1	346016	T	C	40	35	1	1
EstMPI	1	346022	T	C	40	34	1	1
EstMPI	1	346038	G	A	40	42	1	1
EstMPI	1	346123	G	C	40	49	1	1
EstMPI	1	347128	G	T	40	30	1	1
EstMPI	1	348816	T	-	32	39	0.795918	1
EstMPI	1	348970	A	G	40	36	0.972973	1
EstMPI	1	349119	T	C	40	52	1	1
EstMPI	1	349186	T	G	40	54	1	1
EstMPI	1	349197	G	T	40	49	1	1
EstMPI	1	349208	C	T	40	40	1	1
EstMPI	1	349211	C	T	40	39	1	1
EstMPI	1	349223	T	A	40	36	1	1
EstMPI	1	349310	C	A	40	56	1	1
EstMPI	1	349437	C	A	40	38	0.974359	1
EstMPI	1	349489	T	A	40	47	0.979167	1
EstMPI	1	349786	T	G	40	42	1	1
EstMPI	1	349868	G	A	40	28	0.903226	1
EstMPI	1	350398	T	G	40	28	1	1
EstMPI	1	350432	T	G	40	24	1	1
EstMPI	1	350579	C	T	40	32	1	1
EstMPI	1	350606	G	A	40	38	1	1
EstMPI	1	350627	T	-	30	26	0.787879	1
EstMPI	1	350806	A	-	40	27	1	1
EstMPI	1	350813	A	T	40	29	1	1
EstMPI	1	350814	C	T	40	30	1	1
EstMPI	1	351212	G	C	40	24	1	1
EstMPI	1	351229	A	T	40	26	1	1
EstMPI	1	351374	A	T	40	40	1	1
EstMPI	1	351376	A	G	40	42	1	1
EstMPI	1	351393	C	A	40	43	0.977273	1
EstMPI	1	351689	A	G	40	44	0.977778	1
EstMPI	1	351711	A	G	40	40	0.97561	1
EstMPI	1	351832	A	G	40	45	1	1
EstMPI	1	352341	A	C	40	37	1	1
EstMPI	1	352381	G	C	40	31	0.96875	1
EstMPI	1	352391	C	G	40	30	0.967742	1
EstMPI	1	352401	T	A	40	31	0.96875	1
EstMPI	1	352497	G	A	40	49	0.98	1
EstMPI	1	352522	T	A	40	53	1	1
EstMPI	1	352531	A	T	40	51	1	1
EstMPI	1	352533	A	T	40	49	1	1
EstMPI	1	352561	A	C	40	56	1	1
EstMPI	1	352571	A	T	40	56	1	1
EstMPI	1	352602	A	G	40	33	1	1
EstMPI	1	352665	G	A	32	7	1	1
EstMPI	1	352807	G	A	32	14	1	1
EstMPI	1	352816	C	G	32	18	1	1
EstMPI	1	352825	G	-	32	17	1	1
EstMPI	1	352826	G	-	32	17	1	1
EstMPI	1	352828	T	-	30	17	0.944444	1
EstMPI	1	352830	T	-	30	17	0.944444	1
EstMPI	1	352842	C	T	38	27	1	1
EstMPI	1	352929	C	G	40	41	0.97619	1
EstMPI	1	352944	A	G	40	39	1	1
EstMPI	1	352950	A	T	40	38	1	1
EstMPI	1	352953	A	T	40	38	1	1
EstMPI	1	352964	C	T	40	37	1	1
EstMPI	1	353046	T	C	40	27	1	1
EstMPI	1	353106	T	A	38	28	0.933333	1
EstMPI	1	353126	T	C	40	33	0.970588	1
EstMPI	1	353201	A	T	40	31	1	1
EstMPI	1	353213	A	G	40	29	0.966667	1
EstMPI	1	353230	C	A	40	27	1	1
EstMPI	1	353313	A	G	40	24	1	1
EstMPI	1	353328	A	C	40	24	1	1
EstMPI	1	354734	A	T	40	22	0.956522	1
EstMPI	1	359382	T	C	40	29	1	1
EstMPI	1	362211	G	A	40	47	1	1
EstMPI	1	366656	T	C	40	39	0.975	1
EstMPI	1	367150	T	C	40	35	1	1
EstMPI	1	367218	G	A	40	34	1	1
EstMPI	1	367407	G	A	40	45	0.978261	1
EstMPI	1	367489	C	G	40	30	1	1
EstMPI	1	367544	C	-	28	22	0.709677	1
EstMPI	1	367545	T	-	28	22	0.709677	1
EstMPI	1	368476	A	G	40	41	1	1
EstMPI	1	368840	C	G	40	53	1	1
EstMPI	1	368962	T	G	40	59	0.983333	1
EstMPI	1	369036	T	-	38	39	0.866667	1
EstMPI	1	369421	A	-	38	40	0.930233	1
EstMPI	1	369568	T	-	38	29	0.852941	1
EstMPI	1	369630	G	A	40	42	0.976744	1
EstMPI	1	369706	T	G	40	44	0.977778	1
EstMPI	1	369812	C	G	40	43	0.955556	1
EstMPI	1	369893	A	T	40	50	1	1
EstMPI	1	369895	A	C	40	51	0.980769	1
EstMPI	1	369919	G	T	40	53	1	1
EstMPI	1	370133	T	A	30	9	0.75	1
EstMPI	1	370134	T	G	40	12	1	1
EstMPI	1	371066	A	C	40	49	0.98	1
EstMPI	1	371098	G	A	40	47	0.979167	1
EstMPI	1	371410	C	G	40	40	0.930233	1
EstMPI	1	371484	T	A	40	39	1	1
EstMPI	1	371972	T	C	40	36	0.972973	1
EstMPI	1	372128	C	T	40	30	0.967742	1
EstMPI	1	372139	C	T	40	31	0.96875	1
EstMPI	1	372163	C	A	40	29	0.966667	1
EstMPI	1	372172	A	T	40	30	0.967742	1
EstMPI	1	372179	A	C	40	30	0.967742	1
EstMPI	1	372205	T	A	40	32	0.969697	1
EstMPI	1	372267	C	A	40	44	1	1
EstMPI	1	372280	T	-	40	42	0.954545	1
EstMPI	1	372300	G	T	40	47	1	1
EstMPI	1	372438	G	A	32	13	1	1
EstMPI	1	372451	T	C	32	22	1	1
EstMPI	1	372525	T	C	40	32	1	1
EstMPI	1	372526	T	C	38	32	1	1
EstMPI	1	372528	C	G	40	29	0.966667	1
EstMPI	1	372535	T	C	32	28	1	1
EstMPI	1	372551	G	A	32	19	1	1
EstMPI	1	372558	C	A	32	15	1	1
EstMPI	1	372809	C	G	40	47	1	1
EstMPI	1	372927	C	T	40	42	1	1
EstMPI	1	372938	T	A	40	45	1	1
EstMPI	1	373035	A	T	40	37	1	1
EstMPI	1	373097	C	T	40	40	1	1
EstMPI	1	373144	G	T	40	48	0.979592	1
EstMPI	1	373150	G	T	40	48	1	1
EstMPI	1	373330	A	-	38	22	0.814815	1
EstMPI	1	373331	T	-	32	22	0.785714	1
EstMPI	1	373334	A	-	32	22	0.814815	1
EstMPI	1	373336	T	-	38	22	0.814815	1
EstMPI	1	373337	G	-	32	22	0.846154	1
EstMPI	1	373459	G	-	40	41	0.97619	1
EstMPI	1	373460	A	-	40	41	0.97619	1
EstMPI	1	373685	C	A	40	29	0.935484	1
EstMPI	1	373870	A	T	38	36	0.972973	1
EstMPI	1	373871	A	T	40	36	0.972973	1
EstMPI	1	373872	A	T	40	35	0.972222	1
EstMPI	1	373873	A	T	40	35	0.972222	1
EstMPI	1	375468	A	G	40	40	0.97561	1
EstMPI	1	375499	A	T	40	43	1	1
EstMPI	1	377334	T	G	40	32	1	1
EstMPI	1	377825	T	C	40	40	1	1
EstMPI	1	378101	T	C	40	33	1	1
EstMPI	1	378458	T	G	40	45	1	1
EstMPI	1	378490	T	-	36	41	0.803922	1
EstMPI	1	379809	G	C	40	43	1	1
EstMPI	1	380409	T	A	38	31	1	1
EstMPI	1	380515	A	T	40	43	1	1
EstMPI	1	380762	A	T	40	41	1	1
EstMPI	1	381773	A	T	40	38	1	1
EstMPI	1	381817	T	G	40	54	1	1
EstMPI	1	382112	T	G	40	42	1	1
EstMPI	1	382525	C	T	40	40	1	1
EstMPI	1	382531	T	C	40	43	1	1
EstMPI	1	383235	G	A	40	35	1	1
EstMPI	1	383247	T	-	36	32	0.914286	1
EstMPI	1	383248	T	-	36	32	0.888889	1
EstMPI	1	383526	G	A	40	59	1	1
EstMPI	1	383747	T	-	32	49	0.859649	1
EstMPI	1	384033	C	T	40	43	0.955556	1
EstMPI	1	384046	T	G	40	45	0.978261	1
EstMPI	1	384584	T	C	40	45	1	1
EstMPI	1	384674	G	T	40	39	0.975	1
EstMPI	1	384704	A	T	40	46	1	1
EstMPI	1	385069	C	T	40	54	1	1
EstMPI	1	385892	A	G	40	32	1	1
EstMPI	1	387876	T	A	40	47	1	1
EstMPI	1	387895	T	A	40	51	1	1
EstMPI	1	388705	C	A	40	40	1	1
EstMPI	1	389095	A	G	40	43	0.977273	1
EstMPI	1	389215	A	C	40	32	1	1
EstMPI	1	389370	T	C	40	33	0.970588	1
EstMPI	1	389577	C	G	40	30	1	1
EstMPI	1	389688	T	A	40	42	1	1
EstMPI	1	389692	T	G	40	38	0.974359	1
EstMPI	1	389750	G	A	40	38	1	1
EstMPI	1	391359	C	T	40	57	0.966102	1
EstMPI	1	394552	C	T	40	34	1	1
EstMPI	1	395787	T	A	40	26	0.962963	1
EstMPI	1	398995	A	C	36	29	0.90625	1
EstMPI	1	399766	T	A	40	43	1	1
EstMPI	1	400052	C	-	32	35	0.813953	1
EstMPI	1	400189	T	C	40	31	1	1
EstMPI	1	402228	G	A	40	37	0.973684	1
EstMPI	1	402459	A	T	30	38	0.974359	1
EstMPI	1	403353	A	-	30	39	0.78	1
EstMPI	1	403566	C	G	40	41	0.97619	1
EstMPI	1	404108	G	A	40	34	1	1
EstMPI	1	405375	C	T	40	44	0.956522	1
EstMPI	1	405583	C	A	40	28	1	1
EstMPI	1	405652	A	G	40	47	0.979167	1
EstMPI	1	406177	G	A	40	28	1	1
EstMPI	1	406686	G	A	40	44	1	1
EstMPI	1	407205	T	A	40	43	1	1
EstMPI	1	408649	G	A	40	35	1	1
EstMPI	1	410187	G	T	40	33	1	1
EstMPI	1	410242	A	G	40	33	1	1
EstMPI	1	410463	A	G	40	41	0.97619	1
EstMPI	1	413319	G	C	40	39	1	1
EstMPI	1	413335	A	G	38	43	0.977273	1
EstMPI	1	413471	A	T	40	40	1	1
EstMPI	1	413623	A	C	40	35	1	1
EstMPI	1	413817	G	T	40	32	0.969697	1
EstMPI	1	413901	C	T	40	47	1	1
EstMPI	1	413907	A	T	40	47	1	1
EstMPI	1	413908	C	T	40	45	1	1
EstMPI	1	413911	C	T	40	46	1	1
EstMPI	1	413954	C	A	40	36	1	1
EstMPI	1	414042	G	A	40	34	1	1
EstMPI	1	414212	A	G	40	53	0.963636	1
EstMPI	1	414302	G	A	40	45	1	1
EstMPI	1	414303	C	A	40	45	1	1
EstMPI	1	414314	T	C	40	38	1	1
EstMPI	1	416711	T	A	40	32	1	1
EstMPI	1	417815	C	T	38	37	0.973684	1
EstMPI	1	417891	A	T	40	53	0.981481	1
EstMPI	1	417956	A	T	40	35	0.972222	1
EstMPI	1	418331	T	-	40	45	0.978261	1
EstMPI	1	418434	G	T	40	53	0.981481	1
EstMPI	1	418615	T	G	40	39	0.975	1
EstMPI	1	419082	A	C	40	30	1	1
EstMPI	1	419133	T	A	40	27	1	1
EstMPI	1	419257	T	A	32	9	1	1
EstMPI	1	419258	G	C	32	9	1	1
EstMPI	1	419617	C	A	40	33	1	1
EstMPI	1	419950	G	A	30	9	0.75	1
EstMPI	1	419964	A	C	30	12	0.923077	1
EstMPI	1	420000	G	A	40	32	1	1
EstMPI	1	420001	T	C	40	33	1	1
EstMPI	1	420052	G	A	40	38	0.974359	1
EstMPI	1	420074	G	C	40	42	1	1
EstMPI	1	420098	C	T	32	40	0.97561	1
EstMPI	1	420113	A	G	40	45	0.978261	1
EstMPI	1	420248	A	G	40	33	1	1
EstMPI	1	420312	T	A	40	33	1	1
EstMPI	1	420321	A	G	40	32	1	1
EstMPI	1	420360	C	A	40	34	1	1
EstMPI	1	420364	C	T	40	36	1	1
EstMPI	1	420463	T	C	32	43	0.955556	1
EstMPI	1	420958	T	C	40	50	1	1
EstMPI	1	421184	G	A	40	37	0.973684	1
EstMPI	1	421454	T	G	40	47	1	1
EstMPI	1	421648	A	C	40	47	1	1
EstMPI	1	421839	A	C	40	29	1	1
EstMPI	1	421914	C	T	40	38	0.974359	1
EstMPI	1	422054	T	C	40	40	1	1
EstMPI	1	422095	C	A	40	26	1	1
EstMPI	1	422177	A	T	40	28	1	1
EstMPI	1	422239	A	C	40	22	0.956522	1
EstMPI	1	422366	T	A	32	40	0.952381	1
EstMPI	1	422491	T	G	40	55	1	1
EstMPI	1	422731	A	-	36	38	0.883721	1
EstMPI	1	422732	A	-	36	38	0.926829	1
EstMPI	1	422813	T	C	38	51	0.980769	1
EstMPI	1	422833	A	T	38	49	1	1
EstMPI	1	422870	G	A	40	48	1	1
EstMPI	1	422898	G	-	38	33	0.868421	1
EstMPI	1	422899	T	-	32	33	0.868421	1
EstMPI	1	422900	A	-	38	33	0.868421	1
EstMPI	1	422901	T	-	32	33	0.868421	1
EstMPI	1	422902	T	-	32	33	0.868421	1
EstMPI	1	422941	C	T	40	49	1	1
EstMPI	1	422948	G	A	40	48	1	1
EstMPI	1	422986	G	A	36	50	0.980392	1
EstMPI	1	423089	A	T	32	7	1	1
EstMPI	1	423113	A	G	32	9	0.9	1
EstMPI	1	423139	A	G	32	18	0.947368	1
EstMPI	1	423148	A	G	32	22	0.956522	1
EstMPI	1	423193	C	T	40	40	0.97561	1
EstMPI	1	423200	A	T	40	39	0.906977	1
EstMPI	1	423204	T	-	30	33	0.75	1
EstMPI	1	423208	G	A	32	43	0.977273	1
EstMPI	1	423231	G	-	32	39	0.847826	1
EstMPI	1	423267	A	G	40	49	1	1
EstMPI	1	423287	G	A	40	54	1	1
EstMPI	1	423308	G	A	40	53	1	1
EstMPI	1	423313	G	A	40	48	1	1
EstMPI	1	423379	T	A	38	50	0.980392	1
EstMPI	1	423438	T	A	40	43	1	1.12245
EstMPI	1	423445	A	C	40	41	1	1.12766
EstMPI	1	423470	T	C	40	37	1	1.18182
EstMPI	1	423473	T	G	40	36	1	1.18605
EstMPI	1	423557	A	G	36	41	0.836735	1.04
EstMPI	1	423558	C	T	40	48	0.979592	1.04
EstMPI	1	423579	T	C	36	46	0.821429	1.03509
EstMPI	1	423626	C	A	40	43	0.977273	1.08333
EstMPI	1	424143	G	A	38	22	1	1
EstMPI	1	424155	G	A	40	30	1	1
EstMPI	1	424170	A	T	38	37	1	1
EstMPI	1	424180	A	T	38	42	1	1
EstMPI	1	424314	C	T	38	27	0.818182	1.16216
EstMPI	1	424321	G	C	38	34	0.894737	1.14286
EstMPI	1	424328	T	C	40	37	1	1
EstMPI	1	425517	C	T	40	48	1	1
EstMPI	1	425621	C	A	40	56	0.982456	1
EstMPI	1	425697	T	G	32	29	1	1
EstMPI	1	425851	C	T	40	46	1	1
EstMPI	1	425858	A	G	40	45	1	1
EstMPI	1	425870	C	G	40	49	1	1
EstMPI	1	425875	A	C	40	46	1	1
EstMPI	1	425961	A	C	40	40	1	1
EstMPI	1	425988	A	G	40	35	1	1
EstMPI	1	426013	G	A	40	31	1	1
EstMPI	1	426466	A	G	40	44	1	1
EstMPI	1	426486	A	T	40	48	1	1
EstMPI	1	426800	T	C	40	60	1	1
EstMPI	1	426854	G	A	40	54	1	1
EstMPI	1	426998	C	G	40	44	1	1
EstMPI	1	427069	G	A	40	37	1	1
EstMPI	1	427339	A	T	40	41	1	1
EstMPI	1	427464	G	A	38	27	0.9	1
EstMPI	1	427539	A	G	40	30	1	1
EstMPI	1	427634	C	T	40	32	1	1
EstMPI	1	427778	T	G	40	49	0.98	1
EstMPI	1	427795	A	T	40	47	1	1
EstMPI	1	427801	A	T	40	47	0.979167	1
EstMPI	1	427802	A	G	40	49	1	1
EstMPI	1	427813	G	T	40	47	1	1
EstMPI	1	427865	A	C	38	44	1	1
EstMPI	1	428014	G	A	40	46	1	1
EstMPI	1	428050	A	G	40	39	0.975	1
EstMPI	1	428062	C	T	40	35	0.972222	1
EstMPI	1	428155	G	C	40	44	0.977778	1
EstMPI	1	428236	G	A	40	43	1	1
EstMPI	1	428276	A	G	40	44	1	1
EstMPI	1	428315	A	T	40	39	0.975	1
EstMPI	1	428318	A	C	40	41	1	1
EstMPI	1	428381	G	T	40	40	0.97561	1
EstMPI	1	428408	C	T	40	36	0.972973	1
EstMPI	1	428447	C	T	40	42	0.976744	1
EstMPI	1	428839	C	T	40	58	0.983051	1
EstMPI	1	428983	C	G	40	27	1	1.03571
EstMPI	1	429380	G	T	40	36	1	1
EstMPI	1	429399	G	T	40	39	1	1
EstMPI	1	429400	C	T	40	40	1	1
EstMPI	1	429505	A	T	40	47	1	1
EstMPI	1	430076	T	G	40	38	1	1
EstMPI	1	430193	C	T	40	35	1	1
EstMPI	1	430195	G	A	40	35	1	1
EstMPI	1	430340	G	A	40	45	0.957447	1
EstMPI	1	430367	C	T	40	41	1	1
EstMPI	1	430488	T	A	40	24	1	1
EstMPI	1	430726	A	T	38	31	0.885714	1
EstMPI	1	430728	T	-	38	28	0.848485	1
EstMPI	1	430732	A	T	38	29	0.878788	1
EstMPI	1	430772	T	-	38	26	0.866667	1
EstMPI	1	430773	C	-	38	26	0.866667	1
EstMPI	1	430774	A	-	38	26	0.83871	1
EstMPI	1	430834	C	T	40	38	1	1
EstMPI	1	431136	T	-	38	23	0.821429	1
EstMPI	1	431151	T	-	32	21	0.954545	1
EstMPI	1	431206	A	-	30	10	0.833333	1
EstMPI	1	431207	A	T	32	13	1	1
EstMPI	1	431278	A	T	32	20	1	1
EstMPI	1	431953	T	G	30	19	1	1.44118
EstMPI	1	432018	G	A	30	13	1	1.27778
EstMPI	1	432027	C	G	30	8	1	1.38462
EstMPI	1	432102	G	C	32	20	1	1
EstMPI	1	432119	C	-	40	25	1	1
EstMPI	1	432240	A	G	40	58	1	1
EstMPI	1	432508	T	-	38	47	0.87037	1
EstMPI	1	432509	A	-	38	47	0.87037	1
EstMPI	1	432510	C	-	32	47	0.87037	1
EstMPI	1	432512	A	-	32	47	0.854545	1
EstMPI	1	432513	A	-	32	47	0.87037	1
EstMPI	1	432540	T	C	40	39	0.906977	1
EstMPI	1	432548	A	-	32	39	0.847826	1
EstMPI	1	432549	A	T	40	42	0.913043	1
EstMPI	1	432550	A	T	40	47	1	1
EstMPI	1	432552	A	T	40	46	0.958333	1
EstMPI	1	433844	A	-	25	17	0.809524	1
EstMPI	1	433893	C	T	40	46	1	1
EstMPI	1	433907	C	T	40	48	1	1
EstMPI	1	433997	T	C	38	48	0.96	1
EstMPI	1	434093	A	G	40	57	1	1
EstMPI	1	435042	T	C	40	52	1	1
EstMPI	1	435495	T	A	40	47	1	1
EstMPI	1	435555	A	G	40	48	1	1
EstMPI	1	436155	G	A	30	8	0.888889	1
EstMPI	1	436157	T	A	30	7	1	1
EstMPI	1	436249	C	A	32	19	1	1
EstMPI	1	436250	C	A	32	19	1	1
EstMPI	1	436298	A	C	40	38	1	1
EstMPI	1	436520	C	T	40	37	1	1
EstMPI	1	436638	C	A	40	44	1	1
EstMPI	1	436707	T	C	40	34	1	1
EstMPI	1	436777	G	T	40	42	1	1
EstMPI	1	436790	T	A	40	40	1	1
EstMPI	1	436893	G	-	32	36	0.782609	1
EstMPI	1	436936	A	T	40	33	1	1
EstMPI	1	436962	G	A	40	40	1	1
EstMPI	1	436979	G	T	40	40	1	1
EstMPI	1	437396	A	-	40	26	1	1
EstMPI	1	437704	C	T	40	49	1	1
EstMPI	1	437745	A	C	30	29	0.74359	1
EstMPI	1	438106	C	G	40	43	0.977273	1
EstMPI	1	438265	A	G	40	32	1	1
EstMPI	1	438541	T	A	40	49	1	1
EstMPI	1	438572	G	C	38	50	0.961538	1
EstMPI	1	438929	G	T	40	45	0.978261	1
EstMPI	1	439390	C	T	40	35	1	1
EstMPI	1	439434	A	G	40	27	1	1
EstMPI	1	439837	T	A	27	16	0.842105	1
EstMPI	1	440330	C	A	40	56	1	1
EstMPI	1	440771	A	G	40	43	1	1
EstMPI	1	440781	C	G	40	42	1	1
EstMPI	1	440910	C	T	40	18	1	1
EstMPI	1	441026	A	-	30	27	0.75	1
EstMPI	1	441027	A	-	30	27	0.771429	1
EstMPI	1	441051	C	T	40	45	0.978261	1
EstMPI	1	441404	G	A	40	34	0.944444	1
EstMPI	1	441434	A	G	40	31	0.96875	1
EstMPI	1	441566	G	A	40	44	1	1
EstMPI	1	442244	C	T	40	44	0.977778	1
EstMPI	1	445271	C	T	40	32	1	1
EstMPI	1	446679	G	C	40	48	1	1
EstMPI	1	446882	T	C	40	54	1	1
EstMPI	1	447015	A	C	40	37	1	1
EstMPI	1	447072	A	G	38	37	1	1
EstMPI	1	447107	G	A	38	35	1	1
EstMPI	1	447207	T	A	40	32	1	1
EstMPI	1	447251	C	T	40	37	1	1
EstMPI	1	447269	G	-	40	32	0.941176	1
EstMPI	1	447271	C	-	40	32	0.941176	1
EstMPI	1	447273	A	-	40	32	0.969697	1
EstMPI	1	447275	A	-	40	32	1	1
EstMPI	1	447276	A	-	40	32	1	1
EstMPI	1	447277	G	-	40	32	0.969697	1
EstMPI	1	447278	A	-	38	32	0.941176	1
EstMPI	1	447405	A	T	40	49	1	1
EstMPI	1	447537	G	A	38	40	0.97561	1
EstMPI	1	447568	T	-	30	44	0.846154	1
EstMPI	1	447570	A	-	30	45	0.849057	1
EstMPI	1	447723	C	A	32	20	1	1
EstMPI	1	447969	A	G	40	45	1	1
EstMPI	1	448331	G	A	40	39	1	1
EstMPI	1	449560	G	C	40	34	1	1
EstMPI	1	449919	A	G	40	38	0.974359	1
EstMPI	1	450466	A	G	40	50	1	1
EstMPI	1	452718	G	C	40	44	1	1
EstMPI	1	453167	A	T	40	52	1	1
EstMPI	1	453652	T	C	40	44	0.956522	1
EstMPI	1	453951	G	C	40	40	1	1
EstMPI	1	453993	G	T	40	43	1	1
EstMPI	1	454260	T	A	40	40	0.97561	1
EstMPI	1	455960	G	A	40	58	1	1
EstMPI	1	455968	T	C	40	55	0.964912	1
EstMPI	1	455976	A	G	38	57	0.966102	1
EstMPI	1	455978	G	A	40	57	0.982759	1
EstMPI	1	455996	C	T	40	54	0.981818	1
EstMPI	1	456051	G	C	40	48	0.96	1
EstMPI	1	456059	A	-	30	35	0.729167	1
EstMPI	1	456060	A	T	38	47	0.959184	1
EstMPI	1	456061	A	T	36	39	0.829787	1
EstMPI	1	456073	A	T	40	46	1	1
EstMPI	1	456097	C	T	40	54	0.981818	1
EstMPI	1	456125	C	T	40	52	1	1
EstMPI	1	456127	G	T	40	56	0.982456	1
EstMPI	1	458034	T	A	40	44	0.977778	1
EstMPI	1	458035	G	T	40	43	0.977273	1
EstMPI	1	458079	C	G	40	44	0.977778	1
EstMPI	1	459021	C	T	40	47	0.979167	1
EstMPI	1	460845	G	T	40	43	1	1
EstMPI	1	460947	G	T	40	60	0.983607	1
EstMPI	1	461093	G	T	40	57	1	1
EstMPI	1	461371	C	A	40	47	1	1
EstMPI	1	461483	T	C	40	46	0.978723	1
EstMPI	1	463580	G	T	36	17	0.809524	1
EstMPI	1	463581	A	C	32	18	0.9	1
EstMPI	1	463954	T	A	40	57	1	1
EstMPI	1	463960	T	G	40	52	1	1
EstMPI	1	463962	T	A	40	50	1	1
EstMPI	1	463963	T	A	40	52	1	1
EstMPI	1	463964	T	A	38	54	1	1
EstMPI	1	463965	T	A	38	54	1	1
EstMPI	1	464075	T	C	40	31	1	1
EstMPI	1	464103	G	A	40	21	1	1
EstMPI	1	464909	A	G	40	51	0.980769	1
EstMPI	1	464929	G	A	40	56	0.982456	1
EstMPI	1	465096	T	C	40	51	1	1
EstMPI	1	465818	G	A	40	44	1	1
EstMPI	1	466372	A	T	40	62	1	1
EstMPI	1	467280	A	T	40	38	1	1
EstMPI	1	467517	C	G	40	46	1	1
EstMPI	1	467567	G	-	32	41	0.953488	1
EstMPI	1	467613	A	T	38	44	0.88	1
EstMPI	1	467614	A	T	38	44	0.88	1
EstMPI	1	467616	G	A	38	43	0.895833	1
EstMPI	1	467620	T	A	38	43	0.895833	1
EstMPI	1	467663	C	G	40	48	0.979592	1
EstMPI	1	468722	C	A	40	63	1	1
EstMPI	1	468759	A	T	40	53	1	1
EstMPI	1	468917	T	-	40	40	0.952381	1
EstMPI	1	473130	T	A	40	44	0.977778	1
EstMPI	1	473720	T	-	40	45	0.957447	1
EstMPI	1	473759	G	A	40	52	1	1
EstMPI	1	474096	A	G	40	39	1	1
EstMPI	1	474359	A	C	40	46	0.978723	1
EstMPI	1	475022	G	T	40	49	1	1
EstMPI	1	475299	C	T	40	44	0.977778	1
EstMPI	1	475644	G	A	40	42	1	1
EstMPI	1	476171	C	A	40	35	1	1
EstMPI	1	476176	T	C	40	37	1	1
EstMPI	1	476203	G	A	40	37	1	1
EstMPI	1	476225	T	A	38	41	0.97619	1
EstMPI	1	476254	T	A	40	36	1	1
EstMPI	1	476544	C	T	40	51	1	1
EstMPI	1	477341	T	-	40	48	0.96	1
EstMPI	1	478729	T	C	40	53	0.981481	1
EstMPI	1	479433	C	-	32	54	0.9	1
EstMPI	1	479502	G	A	40	47	1	1
EstMPI	1	479508	T	A	40	45	1	1
EstMPI	1	479776	A	C	40	58	1	1
EstMPI	1	481677	T	C	40	42	0.976744	1
EstMPI	1	481720	C	T	40	57	1	1
EstMPI	1	481814	T	A	40	34	0.971429	1
EstMPI	1	481954	T	C	40	47	1	1
EstMPI	1	482521	T	C	40	33	1	1
EstMPI	1	482966	A	C	40	31	1	1
EstMPI	1	483079	G	C	40	34	1	1
EstMPI	1	483975	C	A	40	45	0.978261	1
EstMPI	1	484181	T	-	36	31	0.885714	1
EstMPI	1	484182	T	-	36	31	0.885714	1
EstMPI	1	484193	A	-	30	31	0.837838	1
EstMPI	1	484375	A	T	40	24	1	1
EstMPI	1	484468	T	-	40	22	0.956522	1
EstMPI	1	484612	T	C	40	35	0.972222	1
EstMPI	1	484682	T	A	38	38	0.974359	1
EstMPI	1	484972	A	G	38	45	0.957447	1
EstMPI	1	485242	C	T	40	41	0.97619	1
EstMPI	1	485402	C	A	40	45	1	1
EstMPI	1	485593	T	A	40	54	1	1
EstMPI	1	486440	G	C	40	48	0.96	1
EstMPI	1	486500	A	T	38	47	0.979167	1
EstMPI	1	487726	A	T	40	52	1	1
EstMPI	1	487727	A	T	40	53	1	1
EstMPI	1	487822	A	T	40	42	0.976744	1
EstMPI	1	488188	A	T	40	46	1	1
EstMPI	1	488205	T	C	40	48	0.90566	1
EstMPI	1	488206	A	T	40	47	0.94	1
EstMPI	1	488228	A	-	38	45	0.9	1
EstMPI	1	488229	T	-	38	45	0.9	1
EstMPI	1	488255	T	A	40	56	1	1
EstMPI	1	488260	T	A	40	56	1	1
EstMPI	1	488611	T	C	40	38	1	1
EstMPI	1	488642	T	C	40	44	1	1
EstMPI	1	488645	G	C	40	44	1	1
EstMPI	1	489984	A	T	40	42	1	1
EstMPI	1	490116	C	T	40	49	1	1
EstMPI	1	494855	C	T	40	45	1	1
EstMPI	1	495164	A	G	40	43	1	1
EstMPI	1	498881	G	C	40	46	0.978723	1
EstMPI	1	499362	A	T	40	48	0.979592	1
EstMPI	1	499385	C	T	40	44	0.956522	1.10638
EstMPI	1	502177	T	A	40	48	0.979592	1
EstMPI	1	502178	T	A	40	48	1	1
EstMPI	1	504524	A	C	40	49	1	1
EstMPI	1	504881	C	A	40	34	1	1
EstMPI	1	504882	G	A	40	34	1	1
EstMPI	1	505029	G	A	40	41	1	1
EstMPI	1	505086	T	A	40	36	1	1
EstMPI	1	505092	A	G	40	37	1	1
EstMPI	1	505341	G	C	40	38	1	1
EstMPI	1	505347	A	G	40	35	1	1
EstMPI	1	505651	A	T	38	25	1	1
EstMPI	1	505864	G	A	38	22	0.956522	1
EstMPI	1	507678	A	T	40	49	0.98	1
EstMPI	1	507706	C	G	38	47	0.959184	1
EstMPI	1	507751	A	G	40	48	0.979592	1
EstMPI	1	507772	G	T	38	49	0.98	1
EstMPI	1	509009	T	A	40	51	1	1
EstMPI	1	509713	A	G	40	50	1	1
EstMPI	1	510280	A	-	38	44	0.93617	1
EstMPI	1	510377	T	A	40	49	0.960784	1
EstMPI	1	510567	T	A	40	34	1	1
EstMPI	1	510568	T	A	40	33	1	1
EstMPI	1	510569	T	A	40	31	0.911765	1
EstMPI	1	510570	A	T	38	31	0.885714	1
EstMPI	1	511517	T	A	40	44	1	1
EstMPI	1	511810	G	C	40	51	1	1
EstMPI	1	511852	C	T	40	59	1	1
EstMPI	1	512272	T	C	40	60	1	1
EstMPI	1	512278	A	C	40	57	1	1
EstMPI	1	512281	A	-	38	49	0.859649	1
EstMPI	1	512302	A	C	40	61	0.968254	1
EstMPI	1	512692	A	G	40	50	1	1
EstMPI	1	512752	G	A	40	49	0.98	1.07692
EstMPI	1	512836	A	G	40	32	1	1
EstMPI	1	512866	C	T	38	27	0.931035	1.35135
EstMPI	1	513070	A	C	32	14	1	1.125
EstMPI	1	513083	T	C	32	18	1	1.1
EstMPI	1	513096	A	G	32	33	1	1.05714
EstMPI	1	513110	G	A	40	36	1	1.05263
EstMPI	1	513633	A	G	40	33	0.970588	1
EstMPI	1	513671	A	G	40	35	0.945946	1
EstMPI	1	513805	T	-	38	40	0.888889	1
EstMPI	1	514658	A	G	40	37	1	1
EstMPI	1	514894	G	C	40	46	1	1
EstMPI	1	515072	G	A	40	38	0.974359	1
EstMPI	1	515473	A	G	40	41	1	1
EstMPI	1	515831	G	A	32	64	0.984615	1
EstMPI	1	516136	T	-	38	41	0.911111	1
EstMPI	1	516333	A	-	36	28	0.848485	1
EstMPI	1	516334	A	-	28	27	0.794118	1
EstMPI	1	516502	C	T	40	35	1	1
EstMPI	1	516728	G	A	40	47	1	1
EstMPI	1	516887	A	C	40	60	1	1
EstMPI	1	516889	A	-	40	59	0.983333	1
EstMPI	1	516898	C	A	40	61	1	1
EstMPI	1	516904	A	T	40	59	1	1
EstMPI	1	516907	G	A	40	60	1	1
EstMPI	1	516928	A	G	40	51	0.944444	1
EstMPI	1	516969	A	C	40	47	0.979167	1
EstMPI	1	516984	A	G	40	42	0.976744	1
EstMPI	1	517010	G	A	40	40	0.97561	1
EstMPI	1	517032	C	A	40	51	1	1
EstMPI	1	517121	G	A	32	61	0.968254	1
EstMPI	1	517452	T	C	40	61	0.983871	1
EstMPI	1	517553	C	A	40	43	1	1
EstMPI	1	517583	A	C	40	50	1	1
EstMPI	1	517670	T	A	40	41	0.97619	1
EstMPI	1	518074	G	C	40	48	0.979592	1
EstMPI	1	518473	C	T	40	47	0.959184	1
EstMPI	1	518499	A	G	40	42	0.913043	1
EstMPI	1	518502	G	A	40	42	0.913043	1
EstMPI	1	518504	C	T	40	43	0.934783	1
EstMPI	1	518511	C	G	40	43	0.934783	1
EstMPI	1	518523	T	G	40	44	0.956522	1
EstMPI	1	518538	C	G	40	48	0.96	1
EstMPI	1	518570	A	T	40	45	1	1
EstMPI	1	518582	G	A	40	41	1	1
EstMPI	1	518585	A	T	40	39	1	1
EstMPI	1	518607	A	C	40	30	1	1
EstMPI	1	518629	G	-	25	14	0.7	1
EstMPI	1	518633	A	-	25	14	0.777778	1
EstMPI	1	518636	T	-	32	14	0.933333	1
EstMPI	1	518639	C	T	32	14	1	1
EstMPI	1	518652	T	C	36	10	0.833333	1
EstMPI	1	518695	G	A	32	22	0.956522	1
EstMPI	1	518728	C	T	40	37	0.948718	1
EstMPI	1	518747	T	C	32	42	0.933333	1
EstMPI	1	518765	C	A	40	45	1	1
EstMPI	1	518782	C	G	40	42	0.976744	1
EstMPI	1	518842	T	-	38	33	0.846154	1
EstMPI	1	518882	T	-	40	40	0.97561	1
EstMPI	1	518892	G	T	40	41	1	1
EstMPI	1	518897	A	G	40	43	1	1
EstMPI	1	518899	G	A	40	43	1	1
EstMPI	1	518917	G	T	40	41	0.97619	1
EstMPI	1	518918	A	G	40	40	0.97561	1
EstMPI	1	518936	A	T	40	46	1	1
EstMPI	1	518983	T	A	40	45	0.978261	1
EstMPI	1	518998	G	A	40	46	0.978723	1
EstMPI	1	518999	C	T	40	46	0.978723	1
EstMPI	1	519007	T	-	36	40	0.952381	1
EstMPI	1	519008	T	G	38	40	0.952381	1
EstMPI	1	519012	T	G	40	40	0.952381	1
EstMPI	1	519069	A	G	40	34	1	1
EstMPI	1	519201	T	C	40	33	1	1
EstMPI	1	519270	T	C	40	32	0.969697	1
EstMPI	1	519342	C	T	40	34	0.971429	1
EstMPI	1	519387	A	C	40	28	1	1
EstMPI	1	519408	G	C	40	19	1	1
EstMPI	1	519456	G	C	40	28	1	1
EstMPI	1	519471	C	T	40	28	1	1
EstMPI	1	519480	C	T	40	29	1	1
EstMPI	1	519537	C	T	40	24	0.923077	1
EstMPI	1	519558	T	C	40	26	0.962963	1
EstMPI	1	519672	G	A	40	22	1	1
EstMPI	1	519756	C	T	40	22	1	1
EstMPI	1	519804	C	T	40	21	1	1
EstMPI	1	519807	C	T	40	21	1	1
EstMPI	1	519810	T	C	40	19	0.95	1
EstMPI	1	519852	T	C	40	23	1	1
EstMPI	1	519939	G	A	40	27	1	1
EstMPI	1	520005	T	C	40	43	1	1
EstMPI	1	520050	G	A	40	40	1	1
EstMPI	1	520098	A	G	40	33	1	1
EstMPI	1	520149	T	C	30	29	0.966667	1
EstMPI	1	520155	A	G	38	31	1	1
EstMPI	1	520313	C	A	40	48	0.979592	1
EstMPI	1	520401	T	-	38	37	0.822222	1
EstMPI	1	520405	A	-	38	36	0.818182	1
EstMPI	1	520406	A	T	40	42	0.933333	1
EstMPI	1	520408	C	A	38	36	0.8	1
EstMPI	1	520409	A	G	30	34	0.73913	1
EstMPI	1	520429	A	-	40	42	0.976744	1
EstMPI	1	520468	T	C	40	38	1	1
EstMPI	1	520477	A	-	32	32	0.727273	1
EstMPI	1	520478	C	-	32	32	0.744186	1
EstMPI	1	520480	A	G	40	40	0.909091	1
EstMPI	1	520549	G	T	40	40	1	1
EstMPI	1	520569	G	A	40	43	1	1
EstMPI	1	520622	G	A	40	38	0.974359	1
EstMPI	1	520665	C	A	40	38	1	1
EstMPI	1	520821	A	G	40	44	1	1
EstMPI	1	520831	A	C	40	42	1	1
EstMPI	1	520843	C	G	40	40	0.97561	1
EstMPI	1	520875	G	C	38	35	0.945946	1
EstMPI	1	520876	T	A	38	35	0.945946	1
EstMPI	1	521012	C	A	40	29	1	1
EstMPI	1	521618	T	G	40	42	1	1
EstMPI	1	521712	T	C	40	52	1	1
EstMPI	1	521941	G	A	40	39	1	1
EstMPI	1	522045	G	C	40	36	1	1
EstMPI	1	522121	A	G	40	49	0.98	1
EstMPI	1	522146	T	G	40	52	0.981132	1
EstMPI	1	522172	G	T	40	41	0.97619	1
EstMPI	1	522173	T	C	40	41	0.97619	1
EstMPI	1	522223	A	G	32	15	1	1
EstMPI	1	522520	A	G	30	7	1	1
EstMPI	1	522568	A	-	30	7	1	1
EstMPI	1	522570	T	-	30	7	1	1
EstMPI	1	522572	C	-	30	7	1	1
EstMPI	1	522574	A	-	30	7	1	1
EstMPI	1	522575	A	-	30	7	1	1
EstMPI	1	522576	T	G	30	7	1	1
EstMPI	1	522577	A	G	30	7	1	1
EstMPI	1	522644	G	T	40	42	1	1
EstMPI	1	522679	A	T	40	55	1	1
EstMPI	1	522699	G	T	40	53	1	1
EstMPI	1	522701	T	A	40	55	1	1
EstMPI	1	522708	C	G	40	56	1	1
EstMPI	1	522740	C	A	40	52	1	1
EstMPI	1	522744	C	G	40	49	1	1
EstMPI	1	522756	A	T	40	40	0.97561	1
EstMPI	1	522762	T	G	40	38	0.974359	1
EstMPI	1	522763	T	A	40	38	0.974359	1
EstMPI	1	522778	A	G	40	35	0.972222	1
EstMPI	1	522808	A	T	38	25	0.961538	1
EstMPI	1	522814	T	-	25	13	0.764706	1
EstMPI	1	522817	G	A	30	13	0.928571	1
EstMPI	1	522822	C	T	30	12	0.923077	1
EstMPI	1	522840	A	T	27	4	0.8	1
EstMPI	1	522841	A	T	27	4	0.8	1
EstMPI	1	522844	A	T	28	4	0.8	1
EstMPI	1	523394	G	-	30	10	0.909091	1
EstMPI	1	523396	A	C	32	12	1	1
EstMPI	1	523400	G	A	32	14	1	1
EstMPI	1	523401	G	C	32	15	1	1
EstMPI	1	523407	T	A	32	16	1	1
EstMPI	1	523414	T	C	32	17	1	1
EstMPI	1	523475	C	A	40	49	0.98	1
EstMPI	1	523535	A	T	40	45	0.978261	1
EstMPI	1	523545	T	C	38	38	0.974359	1
EstMPI	1	523623	A	C	32	15	1	1
EstMPI	1	523626	G	A	38	16	1	1
EstMPI	1	523682	T	C	40	34	1	1
EstMPI	1	523780	A	T	40	46	0.978723	1
EstMPI	1	523808	T	G	38	31	0.96875	1
EstMPI	1	523830	C	T	32	24	0.96	1
EstMPI	1	523838	A	C	32	16	0.941176	1
EstMPI	1	523962	A	-	32	16	1	1
EstMPI	1	523963	T	C	32	16	0.941176	1
EstMPI	1	523964	T	A	32	17	1	1
EstMPI	1	524011	A	G	40	41	1	1
EstMPI	1	524228	A	G	40	45	0.9375	1
EstMPI	1	524234	G	A	40	42	0.976744	1
EstMPI	1	524262	C	T	40	46	1	1
EstMPI	1	524353	T	G	40	43	1	1.02273
EstMPI	1	524388	G	C	40	37	0.973684	1.02564
EstMPI	1	524430	C	T	40	39	1	1.025
EstMPI	1	524442	A	T	40	36	1	1.02703
EstMPI	1	524446	C	A	40	35	0.972222	1
EstMPI	1	524449	A	G	40	35	0.972222	1
EstMPI	1	524463	T	G	40	42	1	1
EstMPI	1	524472	A	-	38	42	0.954545	1
EstMPI	1	524506	T	C	40	46	1	1
EstMPI	1	524735	T	A	40	45	1	1
EstMPI	1	525154	T	A	40	41	1	1
EstMPI	1	525156	C	T	40	40	1	1
EstMPI	1	525178	T	G	40	45	1	1
EstMPI	1	525185	C	T	40	44	1	1
EstMPI	1	525210	G	T	40	50	1	1
EstMPI	1	525499	G	T	40	45	1	1
EstMPI	1	525870	G	A	40	44	0.977778	1
EstMPI	1	526350	T	G	40	31	0.96875	1
EstMPI	1	526370	A	T	40	28	0.933333	1
EstMPI	1	527208	T	A	40	39	1	1
EstMPI	1	527433	A	C	40	36	1	1
EstMPI	1	527584	A	T	40	40	1	1
EstMPI	1	527611	G	T	40	44	1	1
EstMPI	1	527618	A	C	40	44	1	1
EstMPI	1	527655	C	T	40	49	1	1
EstMPI	1	527711	C	T	40	48	0.979592	1
EstMPI	1	527738	C	T	40	42	0.933333	1.02174
EstMPI	1	527756	C	T	40	40	1	1.02439
EstMPI	1	527811	T	G	40	20	1	1.16667
EstMPI	1	527840	G	T	40	16	1	1.15789
EstMPI	1	527852	C	T	40	23	1	1.11538
EstMPI	1	527936	A	-	32	22	0.956522	1
EstMPI	1	527942	A	T	32	18	0.9	1
EstMPI	1	527946	G	T	30	15	0.882353	1
EstMPI	1	527948	A	C	32	16	1	1
EstMPI	1	527990	T	A	32	15	0.9375	1
EstMPI	1	528019	C	T	40	29	0.966667	1
EstMPI	1	528048	A	G	40	33	0.970588	1
EstMPI	1	528317	A	-	38	39	0.906977	1.04444
EstMPI	1	528348	G	C	40	42	1	1.04545
EstMPI	1	528380	T	A	40	46	0.958333	1
EstMPI	1	528397	T	C	40	44	0.977778	1
EstMPI	1	528433	C	A	40	34	0.971429	1
EstMPI	1	528607	T	G	40	40	1	1
EstMPI	1	528715	T	A	40	40	1	1
EstMPI	1	529150	C	T	30	5	1	1
EstMPI	1	529170	T	A	32	21	1	1
EstMPI	1	529253	T	C	40	54	0.964286	1
EstMPI	1	529542	A	T	40	14	1	1
EstMPI	1	530109	C	A	40	46	1	1
EstMPI	1	530445	A	G	40	44	0.977778	1
EstMPI	1	530553	A	T	40	46	0.978723	1
EstMPI	1	530596	G	A	32	23	1	1
EstMPI	1	530605	G	A	32	16	1	1
EstMPI	1	530620	G	A	32	14	1	1
EstMPI	1	530622	T	A	32	13	1	1
EstMPI	1	530625	G	T	32	12	1	1
EstMPI	1	530644	T	A	30	8	1	1
EstMPI	1	530647	T	C	32	10	1	1
EstMPI	1	530648	T	A	32	10	1	1
EstMPI	1	530649	G	A	32	10	1	1
EstMPI	1	530659	A	-	32	14	0.933333	1
EstMPI	1	530660	C	-	30	14	0.875	1
EstMPI	1	530821	G	C	38	39	0.975	1
EstMPI	1	530925	T	G	40	57	0.904762	1
EstMPI	1	530943	G	C	40	56	1	1
EstMPI	1	530966	T	-	36	43	0.826923	1
EstMPI	1	530968	T	C	32	42	0.736842	1
EstMPI	1	530975	A	-	30	43	0.796296	1
EstMPI	1	531014	A	T	40	49	0.98	1
EstMPI	1	531029	A	T	40	48	0.979592	1
EstMPI	1	531042	T	G	40	56	0.965517	1
EstMPI	1	531057	T	C	40	59	1	1
EstMPI	1	531367	A	G	40	47	1	1
EstMPI	1	531856	A	G	40	45	1	1
EstMPI	1	531910	G	A	40	36	1	1
EstMPI	1	531922	A	G	40	26	1	1
EstMPI	1	531947	G	A	32	16	1	1
EstMPI	1	531955	T	C	32	15	1	1
EstMPI	1	531976	G	A	40	14	1	1
EstMPI	1	531979	C	T	40	13	1	1
EstMPI	1	531983	A	G	32	11	1	1
EstMPI	1	531985	A	G	32	12	1	1
EstMPI	1	531991	C	T	32	12	1	1
EstMPI	1	532000	G	T	32	14	1	1
EstMPI	1	532024	C	G	40	27	1	1
EstMPI	1	532048	G	T	40	37	1	1
EstMPI	1	532168	G	A	40	45	0.978261	1
EstMPI	1	532189	G	T	40	49	1	1
EstMPI	1	532354	T	A	40	47	1	1
EstMPI	1	533390	A	T	40	45	1	1
EstMPI	1	533461	C	T	40	44	0.956522	1
EstMPI	1	533470	C	A	40	42	0.976744	1
EstMPI	1	533479	T	G	40	39	0.975	1
EstMPI	1	533543	T	G	40	37	0.973684	1.02564
EstMPI	1	533606	T	G	40	38	1	1.09524
EstMPI	1	533647	C	T	40	44	0.977778	1.0625
EstMPI	1	533670	G	A	40	36	1	1.07692
EstMPI	1	533837	G	A	40	33	0.970588	1
EstMPI	1	534072	G	T	40	42	0.976744	1.08511
EstMPI	1	534144	C	T	40	43	0.955556	1.04255
EstMPI	1	534214	A	G	40	42	0.933333	1
EstMPI	1	534336	C	G	40	45	0.978261	1
EstMPI	1	534683	T	C	40	38	0.974359	1
EstMPI	1	534684	G	T	40	39	1	1
EstMPI	1	534747	G	-	30	18	0.72	1
EstMPI	1	534748	A	-	32	18	0.75	1
EstMPI	1	534753	T	-	38	18	0.818182	1
EstMPI	1	534756	C	-	38	18	0.818182	1
EstMPI	1	534757	G	T	32	19	0.791667	1
EstMPI	1	534759	G	-	32	18	0.818182	1
EstMPI	1	534760	C	-	32	18	0.782609	1
EstMPI	1	534798	T	G	40	32	1	1
EstMPI	1	534823	T	-	40	25	0.925926	1
EstMPI	1	534824	T	-	38	25	0.862069	1
EstMPI	1	534826	A	-	38	25	0.806452	1
EstMPI	1	534829	A	-	32	25	0.78125	1
EstMPI	1	534836	C	T	40	33	0.970588	1
EstMPI	1	534863	C	T	40	41	1	1
EstMPI	1	535396	T	A	40	34	0.971429	1
EstMPI	1	535414	T	C	40	31	0.939394	1
EstMPI	1	535426	A	T	40	33	0.942857	1
EstMPI	1	535434	T	G	40	35	0.972222	1
EstMPI	1	535460	A	T	40	32	0.969697	1
EstMPI	1	535741	A	T	32	12	1	1
EstMPI	1	535746	T	G	30	12	0.857143	1
EstMPI	1	535747	A	T	32	14	1	1
EstMPI	1	535776	A	T	38	29	0.966667	1
EstMPI	1	535816	T	G	38	43	0.895833	1
EstMPI	1	535824	A	T	40	48	0.96	1
EstMPI	1	535954	G	T	40	58	1	1
EstMPI	1	535960	T	-	38	52	0.896552	1
EstMPI	1	535965	G	A	40	57	1	1
EstMPI	1	535976	T	G	40	59	1	1
EstMPI	1	535996	G	T	40	62	1	1
EstMPI	1	536014	C	T	40	60	0.983607	1
EstMPI	1	536029	A	G	40	62	1	1
EstMPI	1	536038	T	C	40	61	1	1
EstMPI	1	536060	C	T	40	55	1	1
EstMPI	1	536067	A	-	38	45	0.849057	1
EstMPI	1	536068	A	-	38	45	0.882353	1
EstMPI	1	536069	G	-	38	45	0.865385	1
EstMPI	1	536070	A	-	38	45	0.865385	1
EstMPI	1	536192	A	C	40	72	1	1
EstMPI	1	536466	G	C	40	45	1	1
EstMPI	1	536475	G	A	40	43	1	1
EstMPI	1	536564	A	T	40	26	1	1
EstMPI	1	536621	G	A	40	28	1	1
EstMPI	1	537297	C	A	32	57	0.966102	1
EstMPI	1	537549	G	A	40	53	1	1
EstMPI	1	537854	A	-	40	38	0.904762	1
EstMPI	1	537856	C	-	36	38	0.883721	1
EstMPI	1	538568	G	A	40	49	0.960784	1
EstMPI	1	538569	A	G	40	51	1	1
EstMPI	1	539183	T	A	40	50	0.980392	1
EstMPI	1	539994	A	T	40	59	1	1
EstMPI	1	540445	T	C	40	44	1	1
EstMPI	1	540446	T	C	38	42	0.976744	1
EstMPI	1	540447	T	C	40	41	0.97619	1
EstMPI	1	540453	G	A	40	38	1	1
EstMPI	1	540454	T	C	40	38	1	1
EstMPI	1	540486	T	-	30	16	0.8	1
EstMPI	1	540487	A	-	30	16	0.8	1
EstMPI	1	540502	C	T	40	17	1	1
EstMPI	1	540516	T	C	36	18	1	1.42857
EstMPI	1	540549	A	G	32	35	1	1.05405
EstMPI	1	540564	C	T	40	44	1	1.17308
EstMPI	1	540565	C	T	30	45	1	1.2037
EstMPI	1	540691	C	T	27	4	1	1.42857
EstMPI	1	540912	T	C	32	22	1	1
EstMPI	1	540941	C	T	40	39	1	1
EstMPI	1	540966	C	T	40	52	1	1
EstMPI	1	540968	G	A	40	52	1	1
EstMPI	1	540976	G	A	40	53	1	1
EstMPI	1	540998	A	C	40	42	0.976744	1
EstMPI	1	541004	C	T	40	42	1	1
EstMPI	1	541069	G	-	30	22	0.956522	1
EstMPI	1	541094	C	T	40	34	1	1
EstMPI	1	541115	G	T	40	44	1	1
EstMPI	1	541516	C	T	40	32	1	1
EstMPI	1	542163	T	G	40	41	0.97619	1
EstMPI	1	542432	C	T	40	42	0.976744	1
EstMPI	1	542507	T	A	40	61	0.983871	1
EstMPI	1	542785	C	A	38	45	1	1
EstMPI	1	543602	C	T	40	26	0.962963	1
EstMPI	1	543657	A	G	40	28	1	1
EstMPI	1	543955	A	T	40	42	1	1
EstMPI	1	544248	G	T	40	54	1	1
EstMPI	1	544306	T	C	40	63	1	1
EstMPI	1	544308	A	C	40	63	1	1
EstMPI	1	544320	C	A	40	62	1	1
EstMPI	1	544325	T	C	40	60	1	1
EstMPI	1	544339	A	C	40	53	0.981481	1
EstMPI	1	544342	C	T	40	55	1	1
EstMPI	1	544389	T	A	40	46	1	1
EstMPI	1	544422	A	G	40	47	1	1
EstMPI	1	544459	T	G	40	48	1	1
EstMPI	1	544502	A	C	40	43	0.934783	1
EstMPI	1	544503	C	A	40	43	0.955556	1
EstMPI	1	544507	T	-	38	44	0.93617	1
EstMPI	1	544518	A	-	32	36	0.765957	1
EstMPI	1	544520	T	-	32	36	0.75	1
EstMPI	1	544522	T	-	32	36	0.765957	1
EstMPI	1	544813	C	T	40	35	0.972222	1
EstMPI	1	545185	A	G	40	50	0.925926	1
EstMPI	1	545330	T	A	40	36	0.947368	1
EstMPI	1	545332	A	T	40	36	0.947368	1
EstMPI	1	545790	A	C	40	42	1	1
EstMPI	1	545856	A	T	40	39	0.975	1
EstMPI	1	546354	G	A	40	37	1	1
EstMPI	1	546471	T	G	40	46	1	1
EstMPI	1	546506	A	C	40	40	1	1
EstMPI	1	546588	C	G	40	40	0.97561	1
EstMPI	1	546684	T	A	40	51	0.962264	1
EstMPI	1	546718	G	T	40	45	0.957447	1
EstMPI	1	546788	T	C	40	47	0.979167	1
EstMPI	1	546862	G	A	40	46	0.958333	1
EstMPI	1	546898	G	A	40	41	1	1
EstMPI	1	546983	C	T	40	34	0.944444	1
EstMPI	1	547438	A	G	28	6	0.857143	1
EstMPI	1	547950	A	-	40	42	0.913043	1
EstMPI	1	548278	A	G	40	42	0.976744	1
EstMPI	1	548284	A	G	40	43	1	1
EstMPI	1	548868	C	T	40	21	1	1
EstMPI	1	548999	T	G	40	40	0.97561	1
EstMPI	1	549080	T	-	38	31	0.911765	1
EstMPI	1	549081	T	-	40	31	0.911765	1
EstMPI	1	549082	A	-	40	31	0.911765	1
EstMPI	1	549123	T	G	30	12	0.923077	1
EstMPI	1	549124	G	T	28	12	0.923077	1
EstMPI	1	550077	A	G	30	12	1	1.47619
EstMPI	1	550822	A	G	25	10	1	1
EstMPI	1	550838	A	G	32	21	1	1
EstMPI	1	550839	A	G	32	21	1	1
EstMPI	1	550850	T	C	32	28	1	1
EstMPI	1	550872	T	A	40	40	0.97561	1
EstMPI	1	550880	C	A	40	48	1	1
EstMPI	1	550881	T	A	40	50	0.980392	1
EstMPI	1	550885	T	A	38	48	0.872727	1
EstMPI	1	550889	A	T	38	52	0.866667	1
EstMPI	1	550979	G	A	38	47	0.903846	1
EstMPI	1	551360	T	C	40	69	0.971831	1
EstMPI	1	551417	C	G	36	55	0.859375	1
EstMPI	1	551432	A	T	36	52	0.825397	1
EstMPI	1	551535	G	T	25	45	0.703125	1.16883
EstMPI	1	551629	G	A	27	5	1	1
EstMPI	1	551635	G	A	30	5	1	1
EstMPI	1	551656	T	A	30	5	1	1
EstMPI	1	551692	G	T	28	5	0.833333	1
EstMPI	1	551821	T	A	40	34	0.971429	1
EstMPI	1	551850	A	T	40	44	0.977778	1
EstMPI	1	551852	G	C	40	45	0.978261	1
EstMPI	1	551899	C	A	40	44	1	1
EstMPI	1	551921	T	A	40	43	1	1
EstMPI	1	551929	G	A	40	39	1	1
EstMPI	1	552009	A	G	32	15	1	1
EstMPI	1	552064	C	T	32	27	1	1
EstMPI	1	552132	A	T	30	12	1	1
EstMPI	1	552340	A	T	32	10	1	1
EstMPI	1	552348	T	C	32	13	1	1
EstMPI	1	552388	A	-	38	28	1	1
EstMPI	1	552389	T	-	40	28	1	1
EstMPI	1	552402	A	G	40	28	1	1
EstMPI	1	552433	A	G	32	20	1	1
EstMPI	1	552627	A	T	32	17	1	1
EstMPI	1	552629	A	T	32	17	1	1
EstMPI	1	552630	C	T	32	19	1	1
EstMPI	1	552712	C	-	38	40	0.851064	1
EstMPI	1	552713	A	T	40	42	0.933333	1
EstMPI	1	552714	C	T	40	46	1	1
EstMPI	1	552721	T	C	40	46	1	1
EstMPI	1	552765	T	A	32	48	0.96	1
EstMPI	1	552781	G	T	40	51	0.980769	1
EstMPI	1	552796	C	T	40	57	1	1
EstMPI	1	552825	T	C	40	54	1	1
EstMPI	1	552890	C	A	40	43	1	1
EstMPI	1	552919	C	A	40	49	1	1
EstMPI	1	552933	G	A	40	56	1	1
EstMPI	1	552944	A	T	40	58	1	1
EstMPI	1	552985	A	G	40	60	1	1
EstMPI	1	553314	G	A	32	13	1	1
EstMPI	1	553315	A	G	32	13	1	1
EstMPI	1	553358	A	T	32	12	1	1
EstMPI	1	553359	G	T	32	12	1	1
EstMPI	1	553789	G	C	40	44	1	1
EstMPI	1	553991	A	T	40	34	1	1
EstMPI	1	554024	C	T	40	31	1	1
EstMPI	1	554430	G	T	40	55	1	1
EstMPI	1	554596	A	G	40	58	1	1
EstMPI	1	554724	T	A	40	52	1	1
EstMPI	1	554728	T	G	40	52	1	1
EstMPI	1	554737	C	A	40	57	1	1
EstMPI	1	554822	T	C	40	59	1	1
EstMPI	1	554826	G	A	40	59	1	1
EstMPI	1	555251	G	A	40	56	0.982456	1
EstMPI	1	555338	A	-	38	28	0.875	1
EstMPI	1	555433	C	-	30	39	0.866667	1
EstMPI	1	555544	G	C	40	41	1	1
EstMPI	1	555710	A	T	40	56	1	1
EstMPI	1	555970	T	G	30	26	0.928571	1
EstMPI	1	556178	C	T	40	47	0.979167	1
EstMPI	1	556322	A	T	40	50	0.980392	1
EstMPI	1	556432	C	T	40	47	1	1
EstMPI	1	556499	T	A	40	59	1	1
EstMPI	1	556565	T	-	40	51	0.980769	1
EstMPI	1	556682	C	T	40	51	1	1
EstMPI	1	556798	G	A	40	39	0.975	1
EstMPI	1	556919	A	T	40	60	0.983607	1
EstMPI	1	556960	G	A	40	42	1	1
EstMPI	1	557016	T	A	40	36	0.972973	1
EstMPI	1	557403	C	A	40	37	0.973684	1
EstMPI	1	557774	C	A	32	19	1	1
EstMPI	1	558193	A	G	32	22	0.956522	1
EstMPI	1	558220	A	G	40	35	1	1
EstMPI	1	558533	A	-	40	25	0.961538	1
EstMPI	1	558874	G	A	40	34	1	1
EstMPI	1	559266	C	G	32	20	1	1
EstMPI	1	559290	A	T	25	6	1	1
EstMPI	1	559358	A	T	32	31	1	1.0625
EstMPI	1	559363	T	C	32	33	1	1.05882
EstMPI	1	559372	T	G	32	43	1	1.04545
EstMPI	1	559375	C	A	38	44	1	1.04444
EstMPI	1	559382	T	C	40	47	1	1.04167
EstMPI	1	559501	C	A	40	39	0.975	1
EstMPI	1	559507	A	-	34	29	0.805556	1
EstMPI	1	559508	A	-	28	27	0.771429	1
EstMPI	1	559583	A	G	40	49	1	1
EstMPI	1	560207	A	C	40	53	0.981481	1
EstMPI	1	560492	T	A	40	65	1	1
EstMPI	1	560493	T	A	40	65	1	1
EstMPI	1	560577	A	-	38	57	0.904762	1
EstMPI	1	560715	T	C	38	39	0.975	1
EstMPI	1	561858	A	G	40	46	1	1
EstMPI	1	562397	T	C	40	39	1	1
EstMPI	1	562761	C	T	40	39	1	1
EstMPI	1	563060	T	-	30	39	0.735849	1
EstMPI	1	563062	A	-	32	40	0.727273	1
EstMPI	1	563065	C	-	32	41	0.788462	1
EstMPI	1	563231	T	-	38	49	0.875	1
EstMPI	1	563232	A	-	38	49	0.875	1
EstMPI	1	563309	C	T	38	28	1	1
EstMPI	1	563328	C	G	32	19	1	1
EstMPI	1	563336	T	C	32	16	1	1
EstMPI	1	563383	G	A	32	11	1	1
EstMPI	1	563387	G	A	32	11	1	1
EstMPI	1	563400	C	G	30	17	0.944444	1
EstMPI	1	563434	C	T	40	39	0.975	1
EstMPI	1	563486	A	C	40	57	0.982759	1
EstMPI	1	563497	T	C	40	53	0.981481	1
EstMPI	1	563519	A	G	40	57	0.982759	1
EstMPI	1	563530	T	C	40	53	0.946429	1
EstMPI	1	563534	T	C	40	58	0.983051	1
EstMPI	1	563878	A	G	40	50	1	1
EstMPI	1	563886	G	A	40	50	1	1
EstMPI	1	563890	C	A	40	46	0.978723	1
EstMPI	1	563894	A	G	40	45	0.918367	1
EstMPI	1	563895	G	A	40	45	0.918367	1
EstMPI	1	564336	T	A	40	42	1	1
EstMPI	1	565080	G	T	40	48	1	1
EstMPI	1	565127	A	T	40	50	1	1
EstMPI	1	565197	C	T	40	52	0.962963	1
EstMPI	1	565330	A	T	40	62	1	1
EstMPI	1	566013	C	-	32	21	0.954545	1
EstMPI	1	566170	A	T	40	26	1	1
EstMPI	1	566579	G	A	40	30	1	1
EstMPI	1	566941	A	G	40	22	1	1
EstMPI	1	567211	A	T	40	34	1	1
EstMPI	1	567457	T	C	40	42	1	1
EstMPI	1	567667	G	A	40	63	0.984375	1
EstMPI	1	567771	A	T	40	56	0.982456	1
EstMPI	1	567814	G	C	40	60	1	1
EstMPI	1	568285	G	T	40	40	0.952381	1
EstMPI	1	568311	C	T	40	41	0.97619	1
EstMPI	1	568321	T	A	40	44	1	1
EstMPI	1	568322	G	A	40	44	1	1
EstMPI	1	568333	A	-	40	39	0.906977	1
EstMPI	1	568341	T	C	40	46	1	1
EstMPI	1	568351	T	C	40	45	1	1
EstMPI	1	568371	T	G	40	57	1	1
EstMPI	1	568924	G	T	40	38	1	1
EstMPI	1	569080	A	G	40	38	1	1
EstMPI	1	569173	G	C	40	45	1	1
EstMPI	1	569200	T	A	40	45	0.978261	1
EstMPI	1	569204	C	G	40	44	0.977778	1
EstMPI	1	569232	T	C	40	42	0.976744	1
EstMPI	1	569241	A	G	40	42	0.954545	1
EstMPI	1	569257	G	T	40	36	0.972973	1
EstMPI	1	569269	C	G	40	34	0.971429	1
EstMPI	1	569290	C	T	40	30	1	1
EstMPI	1	569486	A	G	40	38	1	1
EstMPI	1	569511	C	T	40	31	1	1
EstMPI	1	569530	G	A	40	30	1	1
EstMPI	1	569533	C	G	40	26	0.962963	1
EstMPI	1	569536	A	G	40	28	0.965517	1
EstMPI	1	569555	G	A	40	26	1	1
EstMPI	1	569578	C	A	40	31	1	1
EstMPI	1	569639	T	G	38	33	0.970588	1
EstMPI	1	569661	T	C	40	29	1	1
EstMPI	1	569668	T	C	40	27	1	1
EstMPI	1	569680	C	T	40	21	1	1
EstMPI	1	569715	T	C	40	24	1	1
EstMPI	1	569720	G	T	40	26	1	1
EstMPI	1	569998	G	T	40	35	1	1
EstMPI	1	570225	C	T	40	36	1	1
EstMPI	1	571205	G	T	40	54	0.981818	1
EstMPI	1	571420	A	G	40	44	0.977778	1
EstMPI	1	571631	A	T	32	21	0.954545	1
EstMPI	1	571638	C	A	32	19	0.904762	1
EstMPI	1	571913	G	A	40	41	1	1
EstMPI	1	571955	G	C	40	45	0.957447	1
EstMPI	1	572053	T	G	40	50	1	1
EstMPI	1	572608	C	A	40	42	1	1
EstMPI	1	572643	A	G	40	39	1	1
EstMPI	1	572657	G	A	40	41	1	1
EstMPI	1	573659	T	C	40	43	1	1
EstMPI	1	574104	G	A	40	44	1	1
EstMPI	1	574162	T	C	40	43	0.977273	1
EstMPI	1	574385	T	C	40	28	0.965517	1
EstMPI	1	575291	G	C	40	63	1	1
EstMPI	1	575623	G	A	40	39	0.975	1
EstMPI	1	575923	T	-	40	60	0.967742	1
EstMPI	1	576108	T	A	40	37	1	1
EstMPI	1	576109	G	A	40	38	1	1
EstMPI	1	576346	C	T	40	42	1	1
EstMPI	1	576348	A	-	38	36	0.857143	1
EstMPI	1	576374	A	-	38	24	0.923077	1
EstMPI	1	577323	G	A	40	31	1	1
EstMPI	1	577897	C	G	40	39	0.975	1
EstMPI	1	579884	C	T	40	33	1	1
EstMPI	1	580152	G	T	40	52	0.981132	1
EstMPI	1	580768	T	C	40	39	1	1
EstMPI	1	580779	T	A	40	39	0.975	1
EstMPI	1	580896	G	-	40	49	1	1
EstMPI	1	580914	A	T	40	39	1	1
EstMPI	1	580944	A	G	40	36	1	1
EstMPI	1	580976	A	C	40	32	1	1
EstMPI	1	581393	G	C	40	44	1	1
EstMPI	1	581476	C	G	40	34	0.971429	1
EstMPI	1	581955	G	T	40	50	1	1
EstMPI	1	581990	G	C	40	49	1	1
EstMPI	1	582038	T	G	40	47	0.979167	1
EstMPI	1	582039	G	T	40	47	0.959184	1
EstMPI	1	582053	A	G	40	46	0.958333	1
EstMPI	1	582056	G	A	38	44	0.897959	1
EstMPI	1	582059	A	-	32	37	0.74	1
EstMPI	1	582060	A	-	32	37	0.755102	1
EstMPI	1	582066	A	T	38	44	0.956522	1
EstMPI	1	582136	T	C	40	40	1	1
EstMPI	1	582166	G	C	40	33	0.970588	1
EstMPI	1	582179	C	-	40	28	0.933333	1
EstMPI	1	582191	A	G	40	22	0.956522	1
EstMPI	1	582199	A	C	40	19	0.95	1
EstMPI	1	582207	C	A	32	18	0.947368	1
EstMPI	1	582225	A	G	32	13	0.928571	1
EstMPI	1	582273	C	T	32	15	1	1
EstMPI	1	582279	T	A	32	17	1	1
EstMPI	1	582297	G	-	32	25	1	1
EstMPI	1	582301	T	G	32	27	1	1
EstMPI	1	582358	T	C	40	38	0.974359	1
EstMPI	1	582379	T	G	38	31	0.96875	1
EstMPI	1	582380	C	A	40	32	1	1
EstMPI	1	582420	G	C	32	16	1	1
EstMPI	1	582442	A	-	32	8	1	1
EstMPI	1	582535	A	G	32	7	1	1
EstMPI	1	582550	C	G	32	11	1	1
EstMPI	1	582557	T	C	32	12	1	1
EstMPI	1	582575	C	T	40	18	1	1
EstMPI	1	582590	C	T	40	30	1	1
EstMPI	1	582591	T	A	40	30	1	1
EstMPI	1	582601	G	A	40	32	1	1
EstMPI	1	582612	G	T	40	36	0.972973	1
EstMPI	1	582613	G	C	38	36	0.972973	1
EstMPI	1	582670	G	A	40	29	1	1
EstMPI	1	582692	G	A	40	23	1	1
EstMPI	1	582697	T	C	40	23	1	1
EstMPI	1	582729	T	C	40	24	1	1
EstMPI	1	582730	T	A	40	23	0.958333	1
EstMPI	1	582805	G	C	40	24	1	1
EstMPI	1	582874	A	G	32	12	1	1
EstMPI	1	582875	A	C	32	12	1	1
EstMPI	1	582876	T	A	32	14	1	1
EstMPI	1	583717	G	T	40	40	1	1
EstMPI	1	583867	G	A	40	38	1	1
EstMPI	1	584719	G	A	40	43	0.977273	1
EstMPI	1	584728	T	C	40	44	0.977778	1
EstMPI	1	585101	A	G	40	44	1	1
EstMPI	1	585704	T	A	40	48	1	1
EstMPI	1	585761	A	G	40	41	0.97619	1
EstMPI	1	586941	G	A	40	28	0.965517	1
EstMPI	1	587071	T	C	30	10	0.769231	1
EstMPI	1	587073	A	T	36	11	0.846154	1
EstMPI	1	587074	G	T	38	12	0.857143	1
EstMPI	1	587094	C	T	32	12	1	1
EstMPI	1	587232	A	G	40	43	1	1
EstMPI	1	587243	A	T	40	41	1	1
EstMPI	1	587244	A	T	40	42	1	1
EstMPI	1	587279	G	A	40	38	1	1
EstMPI	1	587293	C	T	40	38	0.974359	1
EstMPI	1	587296	A	T	40	41	1	1
EstMPI	1	587322	A	T	40	45	1	1
EstMPI	1	587469	A	T	32	11	1	1
EstMPI	1	588161	A	G	30	10	1	1
EstMPI	1	588175	A	T	32	15	1	1
EstMPI	1	588177	A	G	30	14	0.933333	1
EstMPI	1	588192	C	-	32	18	1	1
EstMPI	1	588194	G	-	30	18	0.947368	1
EstMPI	1	588195	A	-	32	18	0.947368	1
EstMPI	1	588196	T	-	25	18	0.947368	1
EstMPI	1	588211	C	T	40	22	1	1
EstMPI	1	588258	G	T	32	17	1	1
EstMPI	1	588264	A	G	32	12	1	1
EstMPI	1	588274	G	A	32	9	1	1
EstMPI	1	588348	A	T	32	21	0.7	1
EstMPI	1	588356	T	A	30	26	0.702703	1
EstMPI	1	589602	T	C	40	41	0.97619	1
EstMPI	1	589688	G	A	40	39	1	1
EstMPI	1	589730	C	A	40	25	1	1
EstMPI	1	589736	G	A	38	25	0.961538	1
EstMPI	1	589772	A	G	40	22	1	1
EstMPI	1	589796	C	G	40	24	0.96	1
EstMPI	1	589797	T	C	40	24	1	1
EstMPI	1	590336	A	G	40	57	0.982759	1
EstMPI	1	590536	G	T	40	53	1	1
EstMPI	1	590747	A	G	32	63	0.984375	1
EstMPI	1	590748	A	T	38	64	0.984615	1
EstMPI	1	590749	A	T	40	65	1	1
EstMPI	1	590750	A	T	40	66	1	1
EstMPI	1	590859	A	-	28	33	0.767442	1
EstMPI	1	591492	G	A	40	63	1	1
EstMPI	1	591513	C	G	40	54	1	1
EstMPI	1	591677	A	-	40	40	0.97561	1
EstMPI	1	591864	A	T	40	41	1	1
EstMPI	1	592939	A	G	40	43	1	1
EstMPI	1	593384	C	T	40	48	1	1
EstMPI	1	593981	G	A	40	47	1	1
EstMPI	1	594051	A	G	40	36	1	1
EstMPI	1	594071	A	-	38	31	0.861111	1
EstMPI	1	594139	T	G	40	49	1	1
EstMPI	1	594141	G	A	40	50	1	1
EstMPI	1	594144	C	T	40	52	1	1
EstMPI	1	594166	C	T	40	49	0.98	1
EstMPI	1	594258	T	C	40	61	1	1
EstMPI	1	594312	T	A	40	58	0.983051	1
EstMPI	1	594340	C	T	40	53	1	1
EstMPI	1	594446	C	G	40	39	0.975	1
EstMPI	1	594718	A	G	32	21	1	1
EstMPI	1	594834	A	G	40	38	0.974359	1
EstMPI	1	595072	G	A	40	21	1	1
EstMPI	1	595078	T	C	40	24	1	1
EstMPI	1	595087	A	G	40	23	1	1
EstMPI	1	595105	A	G	40	27	1	1
EstMPI	1	595285	G	T	40	39	0.951219	1
EstMPI	1	596221	T	C	40	30	1	1
EstMPI	1	596233	A	G	40	31	1	1
EstMPI	1	596257	A	G	40	26	0.962963	1
EstMPI	1	596314	A	G	40	27	1	1
EstMPI	1	596341	G	A	40	28	1	1
EstMPI	1	596353	A	C	40	25	1	1
EstMPI	1	596437	A	T	40	37	0.973684	1
EstMPI	1	596487	A	C	40	42	1	1
EstMPI	1	596515	A	G	40	37	0.973684	1
EstMPI	1	596554	T	C	38	34	0.971429	1
EstMPI	1	597319	T	A	40	33	1	1
EstMPI	1	597404	A	G	32	17	1	1
EstMPI	1	597425	T	A	32	6	1	1
EstMPI	1	597502	T	C	30	12	0.923077	1
EstMPI	1	597571	C	T	40	42	0.976744	1
EstMPI	1	597595	A	C	40	47	0.979167	1
EstMPI	1	597598	T	A	40	44	0.977778	1
EstMPI	1	597925	A	G	40	43	1	1
EstMPI	1	597928	G	T	40	41	1	1
EstMPI	1	597933	G	T	40	44	1	1
EstMPI	1	597955	G	A	40	39	0.975	1
EstMPI	1	597988	G	A	32	29	0.935484	1
EstMPI	1	598003	C	T	40	31	0.96875	1
EstMPI	1	598039	G	A	40	33	1	1
EstMPI	1	598042	C	T	40	32	1	1
EstMPI	1	598592	G	A	40	38	1	1
EstMPI	1	598868	G	A	40	48	1	1
EstMPI	1	598880	G	A	32	46	0.901961	1
EstMPI	1	598882	A	C	40	49	0.98	1
EstMPI	1	599237	C	T	40	43	1	1
EstMPI	1	599461	G	C	40	48	0.979592	1
EstMPI	1	599486	T	G	40	63	0.969231	1
EstMPI	1	599730	T	C	40	52	1	1
EstMPI	1	602135	A	G	40	31	0.939394	1
EstMPI	1	602162	T	A	40	38	0.974359	1
EstMPI	1	604370	G	C	40	38	1	1
EstMPI	1	604664	T	C	40	43	1	1
EstMPI	1	604982	A	C	40	41	0.97619	1
EstMPI	1	605212	A	-	38	32	0.888889	1
EstMPI	1	605214	C	T	40	33	0.970588	1
EstMPI	1	605215	C	T	40	35	0.972222	1
EstMPI	1	605636	A	T	40	52	1	1
EstMPI	1	606024	G	A	40	47	0.979167	1
EstMPI	1	606025	T	A	40	47	0.979167	1
EstMPI	1	606267	T	A	40	43	1	1
EstMPI	1	606385	C	-	38	35	0.921053	1
EstMPI	1	606820	T	G	40	66	0.985075	1
EstMPI	1	607052	C	A	40	61	1	1
EstMPI	1	607152	G	A	38	53	0.963636	1
EstMPI	1	607549	C	A	40	35	0.972222	1
EstMPI	1	607687	C	T	40	32	1	1
EstMPI	1	607706	C	A	40	30	0.967742	1
EstMPI	1	607742	C	G	40	36	0.972973	1
EstMPI	1	607773	G	C	40	38	0.974359	1
EstMPI	1	607780	A	-	38	34	0.871795	1
EstMPI	1	607781	A	-	38	34	0.85	1
EstMPI	1	607788	A	G	40	40	0.97561	1
EstMPI	1	607799	T	A	40	43	1	1
EstMPI	1	607802	G	A	40	43	1	1
EstMPI	1	607865	A	T	40	51	1	1
EstMPI	1	607876	A	T	40	52	1	1
EstMPI	1	608068	G	C	40	42	1	1
EstMPI	1	608165	C	A	40	43	1	1
EstMPI	1	608345	T	G	40	41	1	1
EstMPI	1	608354	T	-	32	31	0.775	1
EstMPI	1	608366	T	-	40	38	1	1
EstMPI	1	608512	T	A	40	31	1	1
EstMPI	1	608689	T	C	40	34	1	1
EstMPI	1	608731	G	A	40	41	1	1
EstMPI	1	608889	T	A	40	39	1	1
EstMPI	1	608966	C	G	40	49	0.98	1
EstMPI	1	608967	A	C	40	48	0.96	1
EstMPI	1	609077	C	T	40	56	1	1
EstMPI	1	609094	G	A	40	56	1	1
EstMPI	1	609132	A	T	40	51	1	1
EstMPI	1	609156	A	C	40	44	1	1
EstMPI	1	609159	T	A	40	43	1	1
EstMPI	1	609197	C	A	40	40	1	1
EstMPI	1	609249	T	C	40	33	0.970588	1
EstMPI	1	609311	G	A	40	37	1	1
EstMPI	1	609365	C	T	40	43	1	1
EstMPI	1	609446	G	A	40	39	1	1
EstMPI	1	609519	T	A	40	41	0.97619	1
EstMPI	1	609533	T	C	40	41	1	1
EstMPI	1	609535	C	G	40	41	1	1
EstMPI	1	609552	T	C	40	43	1	1
EstMPI	1	609558	A	G	40	36	0.972973	1
EstMPI	1	609619	G	A	32	14	1	1
EstMPI	1	609633	C	T	28	7	1	1
EstMPI	1	609760	C	A	32	18	1	1
EstMPI	1	609794	A	G	40	37	1	1
EstMPI	1	609821	A	T	40	36	0.972973	1
EstMPI	1	609829	T	G	40	35	1	1
EstMPI	1	609858	T	-	30	18	0.947368	1
EstMPI	1	611128	C	A	40	27	1	1
EstMPI	1	612205	C	T	40	47	1	1
EstMPI	1	612246	T	A	40	53	1	1
EstMPI	1	612351	A	T	40	52	0.981132	1
EstMPI	1	612387	C	G	40	63	0.984375	1
EstMPI	1	612623	T	A	38	11	0.916667	1
EstMPI	1	612636	T	C	30	13	0.8125	1
EstMPI	1	612638	T	A	36	14	0.823529	1
EstMPI	1	612640	C	A	30	14	0.933333	1
EstMPI	1	612641	A	T	32	15	1	1
EstMPI	1	612642	G	T	32	14	0.933333	1
EstMPI	1	612935	G	A	40	55	1	1
EstMPI	1	612952	C	T	40	55	0.964912	1
EstMPI	1	613034	C	T	32	36	0.923077	1
EstMPI	1	613177	A	T	40	50	0.980392	1
EstMPI	1	614105	T	C	40	38	1	1
EstMPI	1	614977	C	A	40	48	0.979592	1
EstMPI	1	615607	G	C	40	44	1	1
EstMPI	1	615616	T	A	40	42	1	1
EstMPI	1	616529	T	-	40	48	0.979592	1
EstMPI	1	616831	A	G	40	49	1	1
EstMPI	1	617071	A	G	40	49	1	1
EstMPI	1	617402	G	A	40	52	0.981132	1
EstMPI	1	617541	G	A	40	65	0.984848	1
EstMPI	1	617835	A	G	40	50	1	1
EstMPI	1	618003	T	A	40	56	1	1
EstMPI	1	618116	T	G	40	51	1	1
EstMPI	1	618227	C	T	40	41	1	1
EstMPI	1	618452	T	C	40	37	1	1
EstMPI	1	619444	A	G	40	51	1	1
EstMPI	1	620815	G	T	40	33	1	1
EstMPI	1	621036	A	T	40	36	1	1
EstMPI	1	621192	T	C	40	31	0.96875	1
EstMPI	1	621239	A	C	40	27	0.964286	1
EstMPI	1	621260	T	G	38	24	0.857143	1
EstMPI	1	621268	A	G	40	24	0.96	1
EstMPI	1	621290	A	T	40	16	1	1
EstMPI	1	621302	A	T	25	11	0.846154	1
EstMPI	1	621303	T	C	30	11	0.846154	1
EstMPI	1	621304	A	T	30	11	0.846154	1
EstMPI	1	621397	G	T	32	11	1	1
EstMPI	1	621401	T	C	32	11	1	1
EstMPI	1	621426	C	A	40	19	1	1
EstMPI	1	621429	T	-	38	19	0.95	1
EstMPI	1	621431	A	G	40	21	1	1
EstMPI	1	621560	A	-	40	30	0.9375	1
EstMPI	1	621561	T	-	38	30	0.909091	1
EstMPI	1	621562	A	-	38	30	0.9375	1
EstMPI	1	621591	A	T	40	38	1	1
EstMPI	1	621605	A	G	40	40	1	1
EstMPI	1	621618	G	A	40	39	1	1
EstMPI	1	621623	A	T	40	40	1	1
EstMPI	1	621789	G	A	40	36	1	1
EstMPI	1	621933	C	T	40	39	1	1
EstMPI	1	621966	C	A	40	41	1	1
EstMPI	1	621969	C	T	40	43	1	1
EstMPI	1	622074	C	T	40	39	1	1
EstMPI	1	622724	A	C	40	59	0.983333	1
EstMPI	1	623047	G	A	40	61	1	1
EstMPI	1	623699	T	G	40	54	1	1
EstMPI	1	624529	C	T	40	21	1	1
EstMPI	1	624544	C	-	32	12	0.923077	1
EstMPI	1	624660	T	C	40	60	1	1
EstMPI	1	624687	T	C	40	56	0.982456	1
EstMPI	1	624775	A	C	40	38	1	1
EstMPI	1	624809	C	A	32	18	1	1
EstMPI	1	624813	T	G	32	17	1	1
EstMPI	1	624870	A	T	30	8	1	1
EstMPI	1	624874	G	A	32	10	1	1
EstMPI	1	624907	C	A	32	34	1	1
EstMPI	1	625127	G	A	25	6	1	1
EstMPI	1	625131	G	T	30	9	1	1
EstMPI	1	625154	C	T	32	18	1	1
EstMPI	1	625159	A	C	32	21	1	1
EstMPI	1	625204	C	T	40	43	1	1
EstMPI	1	625268	T	C	38	24	1	1
EstMPI	1	625274	T	C	32	22	1	1
EstMPI	1	625276	T	A	30	21	0.954545	1
EstMPI	1	625301	A	C	38	9	0.818182	1
EstMPI	1	625340	C	A	38	15	0.9375	1
[truncated: 638,275 more rows]
