# Supplementary material for: Plant Genetic Archaeology: Whole-Genome Sequencing Reveals the Pedigree of a Classical Trisomic Line
Source: G3 (Bethesda). 2014 Dec 18;5(2):253–9. doi: 10.1534/g3.114.015156 (PMC4321033; doi:10.1534/g3.114.015156)
Supplement: Supporting Information [file supp_g3.114.015156_TableS3.zip › EstSalk_high.txt]

genotype	chromosome	position	reference	non-reference	quality	support	concordance	copy
EstSalk	1	266	G	A	40	40	1	1
EstSalk	1	711	T	C	40	33	1	1
EstSalk	1	880	C	T	40	25	1	1
EstSalk	1	892	T	G	40	27	1	1
EstSalk	1	2391	T	C	40	48	1	1
EstSalk	1	2718	T	-	38	31	0.815789	1
EstSalk	1	2720	G	-	32	31	0.775	1
EstSalk	1	2721	C	-	32	31	0.775	1
EstSalk	1	2722	A	-	32	31	0.775	1
EstSalk	1	3102	A	G	40	40	1	1
EstSalk	1	18054	C	G	38	35	0.972222	1.49206
EstSalk	1	20624	C	A	40	27	1	1
EstSalk	1	22126	A	T	40	44	1	1
EstSalk	1	22680	G	A	40	39	1	1
EstSalk	1	24509	G	A	40	27	0.964286	1
EstSalk	1	32210	T	C	40	41	1	1
EstSalk	1	35856	C	T	40	35	1	1
EstSalk	1	38452	T	C	40	32	1	1
EstSalk	1	39324	C	A	40	28	0.965517	1
EstSalk	1	39751	G	T	40	39	1	1
EstSalk	1	39802	C	T	40	39	1	1
EstSalk	1	49080	T	C	40	20	1	1
EstSalk	1	49107	A	T	40	21	1	1
EstSalk	1	49207	A	-	30	18	0.782609	1
EstSalk	1	49208	A	-	28	17	0.708333	1
EstSalk	1	49438	A	C	40	28	0.965517	1
EstSalk	1	49580	T	A	40	30	1	1
EstSalk	1	51706	A	T	40	36	1	1
EstSalk	1	54714	A	T	40	42	1	1
EstSalk	1	54877	C	T	40	42	1	1
EstSalk	1	56173	T	C	38	16	0.941176	1
EstSalk	1	56234	A	-	36	11	1	1.46154
EstSalk	1	56486	C	T	40	27	0.931035	1
EstSalk	1	56523	G	A	40	27	0.931035	1
EstSalk	1	56601	G	A	40	28	1	1
EstSalk	1	56981	C	G	40	40	1	1
EstSalk	1	57136	G	T	40	31	1	1
EstSalk	1	57205	T	C	32	22	0.956522	1
EstSalk	1	57686	A	C	40	29	1	1
EstSalk	1	59429	T	-	38	28	0.8	1
EstSalk	1	59462	A	T	40	31	1	1
EstSalk	1	60772	G	C	40	34	1	1
EstSalk	1	61097	G	T	40	37	1	1
EstSalk	1	61822	A	G	40	27	1	1
EstSalk	1	62195	A	T	40	26	1	1
EstSalk	1	62421	C	T	40	28	1	1
EstSalk	1	62758	C	T	40	30	0.967742	1
EstSalk	1	62906	G	T	40	26	1	1
EstSalk	1	63084	T	A	40	29	1	1
EstSalk	1	63125	T	-	28	19	0.730769	1
EstSalk	1	63328	A	-	38	21	0.954545	1
EstSalk	1	63526	C	T	40	32	1	1
EstSalk	1	63527	T	G	40	31	0.939394	1
EstSalk	1	63644	T	A	40	25	0.961538	1
EstSalk	1	63645	G	C	40	27	1	1
EstSalk	1	63757	G	T	40	27	1	1
EstSalk	1	63759	G	A	40	29	1	1
EstSalk	1	63769	C	T	40	27	1	1
EstSalk	1	63915	G	C	40	28	1	1
EstSalk	1	64108	C	T	40	39	1	1
EstSalk	1	64149	G	A	40	31	1	1
EstSalk	1	64153	G	C	40	30	1	1
EstSalk	1	64161	T	-	38	20	0.8	1
EstSalk	1	64173	T	A	40	23	1	1
EstSalk	1	64184	G	A	40	25	1	1
EstSalk	1	66766	T	-	40	38	0.904762	1
EstSalk	1	66902	A	T	40	42	0.976744	1
EstSalk	1	66909	C	T	40	45	1	1
EstSalk	1	67063	A	C	40	39	1	1
EstSalk	1	67200	C	G	40	37	1	1
EstSalk	1	67202	G	T	40	36	1	1
EstSalk	1	67663	G	A	40	27	1	1
EstSalk	1	67673	G	T	40	27	1	1
EstSalk	1	67718	T	A	40	25	0.961538	1
EstSalk	1	67729	C	-	38	25	0.925926	1
EstSalk	1	67730	T	-	40	25	0.925926	1
EstSalk	1	67914	G	T	40	42	1	1
EstSalk	1	68028	G	A	40	31	0.96875	1
EstSalk	1	68036	C	G	40	38	1	1
EstSalk	1	68103	C	T	40	46	1	1
EstSalk	1	68533	G	A	40	51	1	1
EstSalk	1	71326	G	T	40	30	0.967742	1
EstSalk	1	71868	A	C	40	32	1	1
EstSalk	1	72818	T	-	40	29	0.935484	1
EstSalk	1	73838	A	G	40	32	1	1
EstSalk	1	76712	A	T	40	36	1	1
EstSalk	1	76769	C	T	40	40	0.97561	1
EstSalk	1	77127	C	T	40	23	1	1
EstSalk	1	77458	T	A	40	29	1	1
EstSalk	1	78348	T	C	40	35	1	1
EstSalk	1	80374	C	A	40	36	0.972973	1
EstSalk	1	80850	A	T	40	44	0.977778	1
EstSalk	1	81854	C	T	40	33	0.970588	1
EstSalk	1	81869	C	T	40	32	1	1
EstSalk	1	86365	C	A	38	42	0.976744	1
EstSalk	1	86423	T	A	40	40	1	1
EstSalk	1	86424	T	A	38	40	1	1
EstSalk	1	87627	C	G	40	37	1	1
EstSalk	1	87682	A	T	40	40	1	1
EstSalk	1	87728	T	C	40	32	1	1
EstSalk	1	88300	C	T	40	29	1	1
EstSalk	1	90571	A	C	40	27	0.964286	1
EstSalk	1	90606	G	T	40	28	1	1
EstSalk	1	90809	A	T	40	28	0.965517	1
EstSalk	1	93555	G	A	40	41	1	1
EstSalk	1	96449	T	A	40	50	1	1
EstSalk	1	97473	C	T	40	35	1	1
EstSalk	1	100099	G	A	40	37	1	1
EstSalk	1	100267	A	T	40	35	1	1
EstSalk	1	100314	C	T	40	41	1	1
EstSalk	1	100370	G	A	40	48	1	1
EstSalk	1	100816	A	G	40	19	1	1
EstSalk	1	100898	T	A	40	25	1	1
EstSalk	1	101706	C	G	40	30	1	1
EstSalk	1	102157	T	C	40	46	1	1
EstSalk	1	102292	T	C	40	30	1	1
EstSalk	1	103175	C	G	40	38	1	1
EstSalk	1	103319	G	C	40	27	0.964286	1
EstSalk	1	103453	G	T	40	22	1	1
EstSalk	1	105064	C	T	40	20	1	1
EstSalk	1	105752	G	-	40	40	1	1
EstSalk	1	105894	G	C	40	31	1	1
EstSalk	1	106014	T	C	40	38	1	1
EstSalk	1	106128	T	A	40	33	1	1
EstSalk	1	106129	T	A	38	33	0.970588	1
EstSalk	1	106162	A	C	40	32	0.914286	1
EstSalk	1	106568	T	A	40	36	0.947368	1
EstSalk	1	106628	T	G	40	44	0.977778	1
EstSalk	1	106994	G	A	36	5	0.833333	1
EstSalk	1	106996	G	A	36	6	1	1
EstSalk	1	107013	A	G	30	5	1	1
EstSalk	1	107949	C	T	40	34	1	1
EstSalk	1	108399	A	T	40	42	1	1
EstSalk	1	108696	A	T	40	30	0.967742	1
EstSalk	1	108990	G	A	32	11	1	1
EstSalk	1	109225	T	-	38	30	0.882353	1
EstSalk	1	109472	T	C	40	28	1	1
EstSalk	1	110059	T	A	40	29	1	1
EstSalk	1	111864	G	A	40	38	0.974359	1
EstSalk	1	111997	T	C	40	31	1	1
EstSalk	1	112267	T	C	40	37	0.973684	1
EstSalk	1	112771	A	G	40	20	1	1
EstSalk	1	114187	G	T	40	37	1	1
EstSalk	1	114648	T	C	40	30	1	1
EstSalk	1	114701	T	A	40	35	1	1
EstSalk	1	114792	A	G	40	35	1	1
EstSalk	1	115566	G	C	40	22	0.956522	1
EstSalk	1	115688	G	A	40	34	1	1
EstSalk	1	116660	T	C	40	33	1	1
EstSalk	1	116661	C	A	40	34	1	1
EstSalk	1	116906	G	T	40	38	0.974359	1
EstSalk	1	117328	C	T	40	22	1	1
EstSalk	1	117329	G	C	40	21	1	1
EstSalk	1	117331	C	A	40	21	1	1
EstSalk	1	117379	T	A	40	15	1	1
EstSalk	1	117511	C	T	40	32	1	1
EstSalk	1	117592	C	T	40	22	0.956522	1
EstSalk	1	118192	A	C	40	20	1	1
EstSalk	1	118507	A	C	40	26	0.962963	1
EstSalk	1	118550	G	T	40	23	1	1
EstSalk	1	118551	A	T	40	23	1	1
EstSalk	1	118591	T	-	36	17	0.809524	1
EstSalk	1	118593	T	G	36	19	0.863636	1
EstSalk	1	118615	C	A	40	22	1	1
EstSalk	1	118627	T	G	40	24	1	1
EstSalk	1	118811	C	A	40	30	1	1
EstSalk	1	118857	G	T	40	25	1	1
EstSalk	1	118908	T	G	40	28	1	1
EstSalk	1	118910	C	A	40	27	1	1
EstSalk	1	118917	C	G	40	32	1	1
EstSalk	1	118926	G	C	40	36	0.972973	1
EstSalk	1	118948	G	C	40	37	1	1
EstSalk	1	118982	A	T	40	41	0.97619	1
EstSalk	1	119003	C	T	40	38	1	1
EstSalk	1	119083	T	G	40	30	1	1
EstSalk	1	119137	C	A	40	31	1	1
EstSalk	1	119155	A	T	40	30	1	1
EstSalk	1	119179	T	A	40	28	0.965517	1
EstSalk	1	119191	T	G	40	25	1	1
EstSalk	1	119421	C	A	40	26	1	1
EstSalk	1	120049	C	T	40	38	1	1
EstSalk	1	120370	G	T	40	20	1	1
EstSalk	1	120376	T	G	40	21	1	1
EstSalk	1	120471	C	T	40	20	1	1
EstSalk	1	120631	C	T	40	29	0.966667	1
EstSalk	1	120661	C	G	40	30	1	1
EstSalk	1	120787	C	T	40	20	1	1
EstSalk	1	121077	T	A	40	33	1	1
EstSalk	1	122503	A	G	40	19	0.95	1
EstSalk	1	123276	C	T	40	20	1	1
EstSalk	1	123313	G	C	40	28	1	1
EstSalk	1	123924	T	A	40	32	0.969697	1
EstSalk	1	124200	G	C	40	38	1	1
EstSalk	1	124427	A	G	40	28	1	1
EstSalk	1	125155	A	G	40	41	1	1
EstSalk	1	126251	G	A	40	23	1	1
EstSalk	1	126520	T	C	40	31	1	1
EstSalk	1	127093	T	C	32	30	0.967742	1
EstSalk	1	127891	C	T	40	25	1	1
EstSalk	1	128116	A	G	40	20	1	1
EstSalk	1	128141	G	C	40	20	1	1
EstSalk	1	128173	A	G	40	18	1	1
EstSalk	1	128182	T	C	38	18	0.947368	1
EstSalk	1	128366	A	G	40	12	1	1
EstSalk	1	128405	G	T	32	6	1	1
EstSalk	1	128422	G	A	40	10	1	1
EstSalk	1	128423	T	C	38	8	0.8	1
EstSalk	1	128609	T	-	38	22	0.814815	1
EstSalk	1	128728	C	T	40	38	1	1
EstSalk	1	129025	C	T	40	23	0.958333	1
EstSalk	1	129125	A	G	40	48	1	1
EstSalk	1	129141	A	T	40	45	1	1
EstSalk	1	129150	A	-	36	38	0.926829	1
EstSalk	1	129151	A	-	38	38	0.883721	1
EstSalk	1	129157	A	T	38	44	0.977778	1
EstSalk	1	129158	A	T	38	44	0.977778	1
EstSalk	1	129171	T	A	40	47	1	1
EstSalk	1	129192	T	C	40	41	1	1
EstSalk	1	129215	A	-	38	30	0.857143	1
EstSalk	1	129312	A	T	40	41	1	1
EstSalk	1	129372	A	T	40	48	1	1
EstSalk	1	129419	A	T	38	39	0.975	1
EstSalk	1	129441	G	A	40	37	1	1
EstSalk	1	129454	A	-	32	23	0.71875	1
EstSalk	1	129506	G	-	32	31	0.96875	1
EstSalk	1	129517	G	T	40	35	1	1
EstSalk	1	129524	C	T	40	36	1	1
EstSalk	1	129534	A	-	40	32	0.969697	1
EstSalk	1	129539	C	T	40	32	1	1
EstSalk	1	129607	G	A	40	36	1	1
EstSalk	1	129671	C	G	40	45	1	1
EstSalk	1	129841	T	A	40	40	0.97561	1
EstSalk	1	131281	T	C	40	27	1	1
EstSalk	1	131494	G	A	40	33	0.970588	1
EstSalk	1	132190	T	C	32	12	1	1
EstSalk	1	132268	A	T	40	17	0.944444	1
EstSalk	1	132276	A	G	40	19	0.95	1
EstSalk	1	132288	G	T	40	20	0.909091	1
EstSalk	1	132430	T	C	40	30	1	1
EstSalk	1	132773	A	C	40	23	1	1
EstSalk	1	133607	C	A	40	37	1	1
EstSalk	1	133794	A	G	40	39	1	1
EstSalk	1	135133	G	C	40	27	1	1
EstSalk	1	135381	A	-	32	12	0.75	1
EstSalk	1	135402	A	G	40	17	1	1
EstSalk	1	135493	G	T	40	30	1	1
EstSalk	1	135500	C	T	40	28	0.965517	1
EstSalk	1	135519	A	G	40	22	1	1
EstSalk	1	135563	A	T	40	23	1	1
EstSalk	1	135587	C	A	40	29	1	1
EstSalk	1	135972	A	T	40	38	1	1
EstSalk	1	135997	G	T	40	38	1	1
EstSalk	1	136188	T	C	40	24	1	1
EstSalk	1	136211	T	A	40	28	1	1
EstSalk	1	136341	A	T	40	33	1	1
EstSalk	1	136383	A	G	40	25	1	1
EstSalk	1	136416	G	T	40	30	1	1
EstSalk	1	136467	C	T	40	33	1	1
EstSalk	1	136717	G	A	40	29	1	1
EstSalk	1	136773	A	G	40	28	0.965517	1
EstSalk	1	137104	T	C	40	20	1	1
EstSalk	1	137134	G	A	40	17	1	1
EstSalk	1	137545	A	G	40	24	0.96	1
EstSalk	1	137795	A	G	30	19	0.703704	1
EstSalk	1	137801	G	A	40	21	0.954545	1
EstSalk	1	137820	G	A	40	19	0.95	1
EstSalk	1	137821	C	T	40	20	0.952381	1
EstSalk	1	137837	T	C	40	24	0.96	1
EstSalk	1	137959	C	G	38	20	0.909091	1
EstSalk	1	138027	A	T	27	4	1	1
EstSalk	1	138028	A	T	28	5	1	1
EstSalk	1	138060	T	C	32	11	1	1
EstSalk	1	138086	A	G	40	22	1	1
EstSalk	1	138162	T	C	40	27	1	1
EstSalk	1	138165	A	G	40	26	1	1
EstSalk	1	138195	G	A	32	13	1	1
EstSalk	1	138196	A	C	32	13	1	1
EstSalk	1	138240	T	C	32	7	1	1
EstSalk	1	138242	G	A	32	7	1	1
EstSalk	1	138250	G	C	32	11	1	1
EstSalk	1	138254	G	A	32	13	1	1
EstSalk	1	138268	C	-	38	15	1	1
EstSalk	1	138300	T	C	40	24	1	1
EstSalk	1	138325	C	T	40	26	1	1
EstSalk	1	138335	G	A	40	23	1	1
EstSalk	1	138393	T	A	40	31	1	1
EstSalk	1	138875	C	A	40	33	1	1
EstSalk	1	139123	C	-	36	16	0.8	1
EstSalk	1	139125	T	-	28	16	0.727273	1
EstSalk	1	139393	A	C	40	21	1	1
EstSalk	1	139589	A	G	32	20	1	1
EstSalk	1	139620	G	T	40	36	1	1
EstSalk	1	139701	G	A	40	40	1	1
EstSalk	1	139732	C	A	40	35	1	1
EstSalk	1	139831	T	A	40	24	1	1
EstSalk	1	139832	T	C	40	24	1	1
EstSalk	1	139984	T	-	38	34	0.918919	1
EstSalk	1	139991	T	G	40	37	1	1
EstSalk	1	140005	C	G	40	36	1	1
EstSalk	1	140030	C	A	40	36	1	1
EstSalk	1	140041	G	A	40	37	1	1
EstSalk	1	140090	C	T	40	30	1	1
EstSalk	1	140259	T	C	40	34	1	1
EstSalk	1	140287	G	C	40	32	0.969697	1
EstSalk	1	140411	C	A	40	38	1	1
EstSalk	1	140421	A	-	38	32	0.888889	1
EstSalk	1	140445	A	C	40	36	0.972973	1
EstSalk	1	140671	T	C	40	42	1	1
EstSalk	1	140712	T	A	40	45	1	1
EstSalk	1	141094	A	-	38	25	0.862069	1
EstSalk	1	141096	T	-	38	25	0.862069	1
EstSalk	1	141097	A	C	40	25	0.925926	1
EstSalk	1	141556	A	T	40	31	1	1
EstSalk	1	141693	G	A	40	40	1	1
EstSalk	1	141905	G	T	27	4	0.8	1
EstSalk	1	141906	C	T	27	4	0.8	1
EstSalk	1	141907	T	A	27	4	0.8	1
EstSalk	1	141908	G	A	27	4	0.8	1
EstSalk	1	142088	C	T	40	27	1	1
EstSalk	1	142377	T	C	40	27	0.931035	1
EstSalk	1	142379	C	G	40	26	0.928571	1
EstSalk	1	142636	T	A	40	42	0.976744	1
EstSalk	1	142940	T	G	40	42	1	1
EstSalk	1	143038	A	C	40	30	1	1
EstSalk	1	143389	T	C	40	38	1	1
EstSalk	1	143422	C	T	40	31	1	1
EstSalk	1	143471	A	C	40	33	1	1
EstSalk	1	143503	G	-	38	34	0.918919	1
EstSalk	1	143509	C	G	40	31	1	1
EstSalk	1	143604	T	G	40	30	1	1
EstSalk	1	143629	G	C	40	28	1	1
EstSalk	1	143632	C	T	40	28	1	1
EstSalk	1	143704	G	C	40	29	1	1
EstSalk	1	143941	C	T	40	30	1	1
EstSalk	1	143943	G	C	40	29	1	1
EstSalk	1	144360	T	A	38	31	1	1
EstSalk	1	144373	A	C	40	32	0.969697	1
EstSalk	1	144410	G	T	32	32	0.969697	1
EstSalk	1	144810	G	T	40	27	1	1
EstSalk	1	144832	A	G	40	34	1	1
EstSalk	1	145457	A	C	40	21	0.954545	1
EstSalk	1	145734	T	G	40	24	0.96	1
EstSalk	1	146305	A	-	30	30	0.789474	1
EstSalk	1	146471	A	T	40	44	1	1
EstSalk	1	146734	A	T	40	45	0.978261	1
EstSalk	1	148345	C	T	40	20	1	1
EstSalk	1	148357	T	C	40	22	1	1
EstSalk	1	148601	C	G	40	23	1	1
EstSalk	1	149294	T	C	40	15	1	1
EstSalk	1	149437	T	G	40	26	1	1
EstSalk	1	149539	C	T	40	14	1	1
EstSalk	1	149992	G	T	40	22	1	1
EstSalk	1	150357	A	T	32	29	0.966667	1
EstSalk	1	150430	T	A	40	28	1	1
EstSalk	1	150457	A	C	40	29	1	1
EstSalk	1	150866	T	G	40	20	1	1
EstSalk	1	150992	C	T	40	36	1	1
EstSalk	1	151180	G	T	40	24	1	1
EstSalk	1	151617	A	G	40	29	1	1
EstSalk	1	151639	A	T	40	30	1	1
EstSalk	1	151971	A	T	40	32	0.969697	1
EstSalk	1	152621	T	C	40	43	0.977273	1
EstSalk	1	152685	T	A	40	39	1	1
EstSalk	1	152709	A	-	40	37	0.973684	1
EstSalk	1	153084	T	-	40	20	0.909091	1
EstSalk	1	153085	A	-	38	20	0.869565	1
EstSalk	1	153086	T	-	38	20	0.869565	1
EstSalk	1	153087	A	-	38	21	0.913043	1
EstSalk	1	153104	T	G	40	23	1	1
EstSalk	1	153232	T	A	40	28	1	1
EstSalk	1	153335	C	A	40	29	1	1
EstSalk	1	153765	A	T	32	20	1	1
EstSalk	1	153797	G	A	36	6	0.857143	1
EstSalk	1	153799	T	C	38	7	1	1
EstSalk	1	154342	A	T	38	27	1	1.10714
EstSalk	1	154679	A	C	40	33	1	1
EstSalk	1	155678	C	A	40	11	1	1
EstSalk	1	155679	C	G	40	12	1	1
EstSalk	1	155921	G	C	40	18	1	1
EstSalk	1	155984	C	A	40	25	1	1
EstSalk	1	156115	T	-	28	22	0.709677	1
EstSalk	1	156456	A	G	40	36	1	1
EstSalk	1	156735	T	A	40	29	1	1
EstSalk	1	157407	T	C	40	26	1	1
EstSalk	1	157936	A	G	40	26	1	1
EstSalk	1	157941	G	C	40	27	1	1
EstSalk	1	158233	C	T	40	30	1	1
EstSalk	1	158305	A	G	40	28	1	1
EstSalk	1	158640	A	G	40	23	1	1
EstSalk	1	158842	A	T	40	29	0.966667	1
EstSalk	1	159122	T	G	38	32	1	1
EstSalk	1	159450	C	T	32	9	1	1
EstSalk	1	159748	C	T	32	31	0.96875	1
EstSalk	1	159941	G	A	40	33	1	1
EstSalk	1	160513	A	-	40	31	1	1
EstSalk	1	162990	T	-	40	31	0.96875	1
EstSalk	1	163300	A	-	30	19	0.76	1
EstSalk	1	163333	T	G	40	21	1	1
EstSalk	1	163371	A	G	40	22	1	1
EstSalk	1	163492	A	G	40	21	1	1
EstSalk	1	163569	C	A	40	39	1	1
EstSalk	1	163681	C	T	40	26	1	1
EstSalk	1	163686	A	T	40	25	1	1
EstSalk	1	163766	C	T	40	28	0.965517	1
EstSalk	1	164165	T	-	28	27	0.75	1
EstSalk	1	164166	A	-	28	27	0.75	1
EstSalk	1	165625	C	T	40	34	0.971429	1
EstSalk	1	165766	T	C	40	25	1	1
EstSalk	1	165893	A	G	40	28	1	1
EstSalk	1	165913	C	T	40	27	1	1
EstSalk	1	166019	T	C	40	33	1	1
EstSalk	1	166030	G	C	40	32	1	1
EstSalk	1	166071	C	T	40	33	1	1
EstSalk	1	166133	A	C	40	20	1	1
EstSalk	1	166150	T	C	40	24	1	1
EstSalk	1	166156	G	T	40	25	1	1
EstSalk	1	166163	A	G	40	23	1	1
EstSalk	1	166166	C	A	40	24	1	1
EstSalk	1	166179	T	A	40	24	1	1
EstSalk	1	166184	T	C	40	25	1	1
EstSalk	1	166386	G	A	40	15	1	1
EstSalk	1	166709	G	T	28	9	0.818182	1
EstSalk	1	166711	A	T	34	8	1	1
EstSalk	1	166850	G	T	40	33	1	1
EstSalk	1	167445	T	G	40	18	1	1
EstSalk	1	167463	G	A	40	20	1	1
EstSalk	1	168451	A	T	40	29	0.966667	1
EstSalk	1	168745	T	C	40	27	1	1
EstSalk	1	168822	T	-	32	8	1	1
EstSalk	1	168836	G	A	34	7	0.875	1
EstSalk	1	168861	A	T	30	4	1	1
EstSalk	1	169092	G	-	28	25	0.735294	1
EstSalk	1	169429	A	T	40	32	1	1
EstSalk	1	170218	A	G	40	28	1	1
EstSalk	1	170279	A	G	40	34	0.971429	1
EstSalk	1	170284	T	G	40	29	0.966667	1
EstSalk	1	170544	T	A	28	3	1	1
EstSalk	1	170599	C	T	32	12	1	1
EstSalk	1	171250	A	T	40	26	1	1
EstSalk	1	171352	T	G	40	22	1	1
EstSalk	1	171573	G	A	40	27	1	1
EstSalk	1	171736	C	G	40	17	1	1
EstSalk	1	171882	C	A	40	30	1	1
EstSalk	1	171924	A	T	40	36	0.972973	1
EstSalk	1	172182	T	G	40	39	1	1
EstSalk	1	173827	A	T	40	17	0.944444	1
EstSalk	1	173828	C	A	40	18	0.947368	1
EstSalk	1	173839	C	A	40	16	0.941176	1
EstSalk	1	173852	C	A	40	21	1	1
EstSalk	1	173858	A	T	40	23	1	1
EstSalk	1	173963	T	A	40	40	0.952381	1
EstSalk	1	173991	G	T	40	31	0.96875	1
EstSalk	1	174022	T	G	32	22	1	1
EstSalk	1	174024	G	A	32	21	1	1
EstSalk	1	174037	T	C	32	15	1	1
EstSalk	1	174087	T	A	32	14	1	1
EstSalk	1	174088	T	A	30	12	0.857143	1
EstSalk	1	174090	G	T	30	12	0.857143	1
EstSalk	1	174179	G	A	40	25	1	1
EstSalk	1	174207	T	C	40	31	1	1
EstSalk	1	174262	T	C	40	44	1	1
EstSalk	1	174268	C	T	40	44	1	1
EstSalk	1	174411	A	C	40	29	1	1
EstSalk	1	174418	G	A	38	28	0.965517	1
EstSalk	1	174454	G	T	40	34	1	1
EstSalk	1	174458	T	A	40	34	1	1
EstSalk	1	174605	A	C	40	31	1	1
EstSalk	1	174655	T	A	40	31	1	1
EstSalk	1	174666	A	G	40	31	1	1
EstSalk	1	174745	A	T	40	26	1	1
EstSalk	1	174751	A	G	40	26	1	1
EstSalk	1	174757	T	A	40	22	0.956522	1
EstSalk	1	174758	A	T	40	24	1	1
EstSalk	1	174775	C	G	40	21	1	1
EstSalk	1	174777	A	T	40	21	1	1
EstSalk	1	174791	C	T	40	23	1	1
EstSalk	1	174829	A	G	40	26	1	1
EstSalk	1	174838	A	G	40	29	1	1
EstSalk	1	174849	C	T	40	27	1	1
EstSalk	1	174865	A	-	38	23	0.92	1
EstSalk	1	174866	A	-	38	23	0.92	1
EstSalk	1	174893	C	T	40	28	1	1
EstSalk	1	174933	A	T	32	17	1	1
EstSalk	1	174949	A	T	32	12	1	1
EstSalk	1	174977	T	A	28	4	1	1
EstSalk	1	174979	T	A	27	3	1	1
EstSalk	1	174980	T	A	28	3	1	1
EstSalk	1	174981	T	A	28	4	1	1
EstSalk	1	174982	T	A	28	4	1	1
EstSalk	1	175036	G	A	40	19	1	1
EstSalk	1	175125	G	T	40	32	0.969697	1
EstSalk	1	175126	A	G	40	32	1	1
EstSalk	1	175151	A	G	40	34	1	1
EstSalk	1	175158	A	T	40	36	0.972973	1
EstSalk	1	175181	A	C	40	36	1	1
EstSalk	1	175269	C	T	40	24	1	1
EstSalk	1	175270	C	T	40	25	1	1
EstSalk	1	175273	C	T	38	25	1	1
EstSalk	1	175293	A	T	40	24	1	1
EstSalk	1	175294	A	C	40	24	1	1
EstSalk	1	175300	T	G	38	25	0.961538	1
EstSalk	1	175354	A	-	38	32	0.969697	1
EstSalk	1	175480	G	T	40	21	1	1
EstSalk	1	175489	A	C	32	16	0.941176	1
EstSalk	1	175613	T	A	32	14	1	1
EstSalk	1	175624	T	-	40	18	1	1
EstSalk	1	175625	T	A	40	18	1	1
EstSalk	1	175634	G	A	40	20	1	1
EstSalk	1	175723	T	G	40	30	1	1
EstSalk	1	175738	T	-	38	22	0.814815	1
EstSalk	1	175739	A	-	38	22	0.814815	1
EstSalk	1	175747	G	C	40	24	1	1
EstSalk	1	175775	C	T	40	21	1	1
EstSalk	1	175810	C	-	38	16	0.8	1
EstSalk	1	175815	A	-	36	16	0.842105	1
EstSalk	1	175816	A	-	36	16	0.8	1
EstSalk	1	175817	A	-	30	16	0.842105	1
EstSalk	1	175818	A	-	30	16	0.842105	1
EstSalk	1	175854	C	A	40	32	1	1
EstSalk	1	175877	A	T	40	39	1	1
EstSalk	1	175878	A	C	40	39	1	1
EstSalk	1	175881	A	G	40	38	1	1
EstSalk	1	175987	C	T	40	47	1	1
EstSalk	1	176005	C	T	40	44	1	1
EstSalk	1	176008	C	T	40	43	1	1
EstSalk	1	176104	G	A	40	39	0.975	1
EstSalk	1	176184	A	G	40	38	1	1
EstSalk	1	176276	A	G	40	28	1	1
EstSalk	1	176340	T	-	40	26	0.928571	1
EstSalk	1	176341	A	-	38	25	0.892857	1
EstSalk	1	176342	C	-	40	26	0.928571	1
EstSalk	1	176382	C	G	40	20	1	1
EstSalk	1	176389	A	G	38	19	1	1
EstSalk	1	176413	A	C	38	11	1	1
EstSalk	1	176533	G	A	32	13	1	1
EstSalk	1	176552	T	-	40	16	1	1
EstSalk	1	176582	G	C	40	22	1	1
EstSalk	1	176636	T	G	40	19	1	1
EstSalk	1	176656	T	C	40	17	1	1
EstSalk	1	176720	C	T	40	23	1	1
EstSalk	1	176800	C	G	40	24	1	1
EstSalk	1	176801	T	C	40	24	1	1
EstSalk	1	176865	G	T	40	26	1	1
EstSalk	1	176943	C	A	40	8	1	1
EstSalk	1	176945	A	T	40	7	1	1
EstSalk	1	176954	T	A	38	5	1	1
EstSalk	1	176955	T	A	38	5	1	1
EstSalk	1	176960	A	T	40	6	1	1
EstSalk	1	176969	A	G	40	8	1	1
EstSalk	1	176973	G	C	40	8	1	1
EstSalk	1	177009	T	A	40	12	1	1
EstSalk	1	177089	G	A	40	18	1	1
EstSalk	1	177090	A	G	40	19	1	1
EstSalk	1	177112	C	G	40	23	1	1
EstSalk	1	177117	C	T	40	26	1	1
EstSalk	1	177121	A	C	40	26	1	1
EstSalk	1	177136	A	G	40	29	1	1
EstSalk	1	177139	C	T	40	31	1	1
EstSalk	1	177157	A	G	40	33	0.970588	1
EstSalk	1	177202	A	G	40	27	1	1
EstSalk	1	177232	G	A	40	24	1	1
EstSalk	1	177263	C	T	40	22	1	1
EstSalk	1	177337	T	C	40	30	1	1
EstSalk	1	177400	T	C	40	28	0.965517	1
EstSalk	1	177478	A	G	40	21	1	1
EstSalk	1	177559	A	T	40	23	1	1
EstSalk	1	177611	A	C	40	23	1	1
EstSalk	1	177741	G	A	40	22	1	1
EstSalk	1	177909	A	T	40	28	1	1
EstSalk	1	178070	T	C	40	22	1	1
EstSalk	1	178080	T	C	40	24	1	1
EstSalk	1	178094	C	A	40	28	1	1
EstSalk	1	178142	A	G	40	35	1	1
EstSalk	1	178153	C	A	40	34	1	1
EstSalk	1	178155	T	G	40	33	0.970588	1
EstSalk	1	178612	A	T	38	30	0.857143	1
EstSalk	1	178636	C	A	40	28	0.965517	1
EstSalk	1	178786	C	A	40	24	1	1
EstSalk	1	178893	A	T	40	33	1	1
EstSalk	1	179209	G	T	40	43	1	1
EstSalk	1	179271	T	-	36	41	0.836735	1
EstSalk	1	179597	G	A	40	36	1	1
EstSalk	1	179629	T	G	40	35	1	1
EstSalk	1	179753	C	A	40	46	1	1
EstSalk	1	179931	A	T	40	35	1	1
EstSalk	1	180148	T	G	40	48	0.979592	1
EstSalk	1	180172	A	C	40	49	0.98	1
EstSalk	1	180322	T	G	40	23	1	1
EstSalk	1	180336	T	C	40	21	1	1
EstSalk	1	180865	A	C	32	31	0.96875	1
EstSalk	1	180925	A	T	40	40	1	1
EstSalk	1	181039	G	A	40	31	1	1
EstSalk	1	181040	A	T	40	31	0.96875	1
EstSalk	1	181073	A	T	40	32	1	1
EstSalk	1	181083	T	G	40	35	1	1
EstSalk	1	181257	G	T	40	30	1	1
EstSalk	1	181258	A	T	40	31	1	1
EstSalk	1	181393	G	A	40	39	1	1
EstSalk	1	181401	A	G	40	36	1	1
EstSalk	1	181466	A	T	40	33	0.970588	1
EstSalk	1	181478	C	A	40	36	1	1
EstSalk	1	181486	C	T	40	37	1	1
EstSalk	1	181487	A	G	40	37	1	1
EstSalk	1	181496	G	T	40	34	1	1
EstSalk	1	181567	C	A	40	36	0.972973	1
EstSalk	1	181632	T	C	40	36	1	1
EstSalk	1	181754	A	-	32	23	0.793103	1
EstSalk	1	181781	A	T	40	28	0.965517	1
EstSalk	1	181975	T	C	40	32	0.969697	1
EstSalk	1	181976	C	T	40	32	0.941176	1
EstSalk	1	181992	A	C	40	31	1	1
EstSalk	1	181995	T	-	38	27	0.9	1
EstSalk	1	181997	C	-	40	28	0.933333	1
EstSalk	1	182057	C	G	40	17	0.944444	1.1
EstSalk	1	182122	T	A	30	8	1	1.2
EstSalk	1	182138	G	C	32	7	1	1
EstSalk	1	182139	T	C	32	7	1	1
EstSalk	1	182144	A	-	32	7	1	1
EstSalk	1	182145	A	-	30	7	0.875	1
EstSalk	1	182272	G	-	40	17	0.944444	1
EstSalk	1	182274	A	-	40	17	0.944444	1
EstSalk	1	182301	C	-	36	13	0.866667	1
EstSalk	1	182302	A	-	36	13	0.866667	1
EstSalk	1	182409	T	G	32	24	1	1
EstSalk	1	182743	A	C	40	19	0.95	1
EstSalk	1	182751	C	A	32	17	1	1
EstSalk	1	182764	A	C	32	15	1	1
EstSalk	1	182767	C	A	32	13	1	1
EstSalk	1	183044	G	-	30	5	1	1
EstSalk	1	183057	T	A	32	8	1	1
EstSalk	1	183059	T	-	25	8	0.8	1
EstSalk	1	183062	G	A	30	10	0.833333	1
EstSalk	1	183172	T	G	40	48	1	1
EstSalk	1	183465	G	T	40	32	1	1
EstSalk	1	183655	C	A	40	31	1	1
EstSalk	1	183790	T	G	40	30	1	1
EstSalk	1	183848	C	G	40	35	1	1
EstSalk	1	184203	T	A	40	22	1	1
EstSalk	1	184847	C	A	40	33	0.970588	1
EstSalk	1	185066	T	-	40	28	0.965517	1
EstSalk	1	185067	T	-	40	28	0.965517	1
EstSalk	1	185233	A	G	40	26	1	1
EstSalk	1	185783	T	C	40	28	1	1
EstSalk	1	188680	T	G	40	24	1	1
EstSalk	1	189920	A	T	40	33	1	1
EstSalk	1	189983	A	G	40	39	0.975	1
EstSalk	1	191714	C	T	40	30	1	1
EstSalk	1	192523	T	C	40	40	1	1
EstSalk	1	193552	G	A	40	35	1	1
EstSalk	1	193553	C	G	40	34	0.971429	1
EstSalk	1	194761	T	C	40	33	1	1
EstSalk	1	194911	G	C	40	30	0.967742	1
EstSalk	1	196483	G	T	40	24	1	1
EstSalk	1	197289	C	T	40	26	0.962963	1
EstSalk	1	197787	A	G	38	36	0.972973	1
EstSalk	1	197963	C	T	40	26	1	1
EstSalk	1	199485	G	T	40	33	1	1
EstSalk	1	199789	C	G	40	36	1	1
EstSalk	1	200612	C	T	40	25	1	1
EstSalk	1	201942	G	A	40	41	1	1
EstSalk	1	202044	T	C	40	27	1	1
EstSalk	1	202634	T	C	40	39	1	1
EstSalk	1	203108	T	C	40	19	1	1
EstSalk	1	203974	A	T	40	34	1	1
EstSalk	1	205710	A	G	40	28	1	1
EstSalk	1	205935	G	C	40	33	1	1
EstSalk	1	206118	T	G	40	30	1	1
EstSalk	1	206277	G	T	34	25	0.892857	1
EstSalk	1	206292	A	G	40	20	1	1
EstSalk	1	207154	G	A	40	27	1	1
EstSalk	1	207187	T	A	40	29	1	1
EstSalk	1	207687	A	C	40	30	0.967742	1
EstSalk	1	207691	T	C	40	31	1	1
EstSalk	1	207856	A	G	40	23	1	1
EstSalk	1	208092	G	-	40	40	1	1
EstSalk	1	208251	T	G	40	27	1	1
EstSalk	1	208270	C	G	40	22	1	1
EstSalk	1	208801	T	A	38	34	0.944444	1
EstSalk	1	208851	T	G	40	38	1	1
EstSalk	1	208903	G	C	40	37	1	1
EstSalk	1	208969	A	-	36	14	0.875	1
EstSalk	1	209112	A	-	38	31	0.939394	1
EstSalk	1	209720	T	A	40	25	1	1
EstSalk	1	210424	A	T	40	28	1	1
EstSalk	1	210776	A	C	40	28	1	1
EstSalk	1	210823	T	A	40	33	1	1
EstSalk	1	211747	A	G	40	39	0.975	1
EstSalk	1	213303	A	C	38	27	0.964286	1
EstSalk	1	213734	G	A	40	34	1	1
EstSalk	1	214114	T	C	40	41	0.97619	1
EstSalk	1	214406	G	A	40	36	0.972973	1
EstSalk	1	215025	T	G	40	27	0.964286	1
EstSalk	1	215075	T	G	40	33	1	1
EstSalk	1	215105	T	A	40	32	1	1
EstSalk	1	215174	A	T	40	39	1	1
EstSalk	1	215488	C	T	40	22	1	1
EstSalk	1	215807	G	A	40	18	1	1
EstSalk	1	216265	T	C	40	30	1	1
EstSalk	1	217643	G	A	40	41	1	1
EstSalk	1	217868	T	A	40	35	1	1
EstSalk	1	217869	T	A	40	34	1	1
EstSalk	1	217870	T	A	40	33	1	1
EstSalk	1	218796	A	-	36	39	0.886364	1
EstSalk	1	218797	T	-	36	39	0.886364	1
EstSalk	1	218956	G	C	40	36	0.972973	1
EstSalk	1	219065	T	A	40	27	1	1
EstSalk	1	219087	C	-	38	24	0.827586	1
EstSalk	1	219088	C	-	38	24	0.827586	1
EstSalk	1	219098	C	T	40	31	1	1
EstSalk	1	219120	A	T	40	29	1	1
EstSalk	1	219150	A	T	40	33	1	1
EstSalk	1	219685	C	A	40	40	1	1
EstSalk	1	219923	C	A	40	21	1	1
EstSalk	1	220083	G	A	40	25	1	1
EstSalk	1	220425	C	A	40	23	1	1
EstSalk	1	220757	A	G	40	18	1	1
EstSalk	1	220860	T	C	40	18	1	1
EstSalk	1	221204	C	T	40	33	1	1
EstSalk	1	221441	T	G	40	26	1	1
EstSalk	1	221606	T	C	28	4	1	1
EstSalk	1	221682	A	T	32	19	0.95	1
EstSalk	1	221700	T	A	40	24	0.96	1
EstSalk	1	221702	T	A	40	26	1	1
EstSalk	1	221712	T	C	40	28	1	1
EstSalk	1	221714	T	G	40	28	1	1
EstSalk	1	221761	G	A	40	28	1	1
EstSalk	1	221792	C	T	40	28	0.965517	1
EstSalk	1	222391	A	T	40	26	1	1
EstSalk	1	222427	T	C	40	26	1	1
EstSalk	1	222444	G	A	40	18	1	1
EstSalk	1	222445	G	A	40	18	1	1
EstSalk	1	222475	A	G	32	21	0.954545	1
EstSalk	1	222487	A	C	40	24	1	1
EstSalk	1	222488	A	C	40	23	0.958333	1
EstSalk	1	222501	A	T	40	22	1	1
EstSalk	1	222502	G	T	40	22	1	1
EstSalk	1	222540	A	T	40	22	1	1
EstSalk	1	222595	A	T	40	23	1	1
EstSalk	1	222603	A	T	40	25	1	1
EstSalk	1	222616	A	G	40	28	1	1
EstSalk	1	222782	G	A	40	15	1	1
EstSalk	1	222797	G	A	40	18	1	1
EstSalk	1	222800	A	G	40	18	1	1
EstSalk	1	222821	T	G	40	19	1	1
EstSalk	1	223037	C	T	40	24	1	1
EstSalk	1	223142	A	G	40	32	1	1
EstSalk	1	223147	G	A	40	32	1	1
EstSalk	1	223160	G	T	40	30	0.967742	1
EstSalk	1	223286	G	A	40	21	1	1
EstSalk	1	223306	C	G	40	23	1	1
EstSalk	1	223527	G	C	30	4	1	1
EstSalk	1	223800	T	C	40	26	1	1
EstSalk	1	224650	A	T	40	41	1	1
EstSalk	1	224978	T	C	40	32	1	1
EstSalk	1	225000	C	G	40	31	0.96875	1
EstSalk	1	225129	G	A	40	20	1	1
EstSalk	1	225410	G	T	40	21	0.954545	1
EstSalk	1	225760	C	A	40	36	1	1
EstSalk	1	225762	C	T	40	34	1	1
EstSalk	1	225936	A	G	40	33	1	1
EstSalk	1	225959	T	A	40	33	1	1
EstSalk	1	225960	G	A	40	33	1	1
EstSalk	1	226046	A	T	40	33	1	1
EstSalk	1	226067	G	A	40	37	0.973684	1
EstSalk	1	226316	A	-	40	28	0.903226	1
EstSalk	1	226366	A	C	40	25	1	1
EstSalk	1	226821	A	G	40	21	1	1
EstSalk	1	227193	T	-	38	19	0.863636	1
EstSalk	1	227286	G	A	40	38	1	1
EstSalk	1	227310	A	C	40	36	1	1
EstSalk	1	227359	G	A	40	30	1	1
EstSalk	1	227772	T	A	40	31	0.96875	1
EstSalk	1	227882	T	A	40	29	1	1
EstSalk	1	228155	T	A	40	36	0.972973	1
EstSalk	1	228482	T	C	40	29	1	1
EstSalk	1	229443	G	T	40	28	1	1
EstSalk	1	229618	G	A	40	27	1	1
EstSalk	1	229751	C	G	40	32	1	1
EstSalk	1	230064	C	-	40	31	0.939394	1
EstSalk	1	230286	T	G	40	26	0.962963	1
EstSalk	1	230549	G	-	38	28	0.823529	1
EstSalk	1	230858	A	T	40	20	1	1
EstSalk	1	231027	A	-	40	32	0.914286	1
EstSalk	1	231988	A	G	40	40	0.97561	1
EstSalk	1	232531	T	C	32	34	0.971429	1
EstSalk	1	233094	T	A	40	30	1	1
EstSalk	1	233313	A	C	40	34	1	1
EstSalk	1	233534	G	T	40	29	0.966667	1
EstSalk	1	233852	A	T	40	41	0.97619	1
EstSalk	1	234710	C	A	40	33	1	1
EstSalk	1	234807	A	T	40	33	1	1
EstSalk	1	235018	G	A	40	32	1	1
EstSalk	1	235189	C	G	40	26	1	1
EstSalk	1	236043	G	A	40	30	1	1
EstSalk	1	236379	A	-	30	27	0.72973	1
EstSalk	1	236380	A	-	30	26	0.742857	1
EstSalk	1	236381	G	-	36	27	0.818182	1
EstSalk	1	236680	G	A	40	39	1	1
EstSalk	1	237500	A	T	40	18	1	1
EstSalk	1	237786	T	A	40	31	1	1
EstSalk	1	237877	C	-	30	15	0.789474	1
EstSalk	1	238124	T	-	38	39	0.906977	1
EstSalk	1	238230	A	T	36	30	0.833333	1
EstSalk	1	238280	C	T	40	35	1	1
EstSalk	1	238282	C	T	40	33	0.970588	1
EstSalk	1	238306	A	G	40	33	1	1
EstSalk	1	238327	T	C	40	33	1	1
EstSalk	1	238351	A	G	40	28	1	1
EstSalk	1	238352	A	G	40	28	1	1
EstSalk	1	238363	A	G	40	27	1	1
EstSalk	1	238383	A	G	40	24	1	1
EstSalk	1	238424	A	G	40	21	1	1
EstSalk	1	238509	A	G	40	53	1	1
EstSalk	1	238645	T	C	40	49	0.98	1
EstSalk	1	238654	T	C	40	47	1	1
EstSalk	1	238752	T	C	40	49	1	1
EstSalk	1	239072	C	A	38	57	0.982759	1
EstSalk	1	239269	A	G	40	55	1	1
EstSalk	1	239341	T	C	40	45	1	1
EstSalk	1	239346	G	A	30	35	0.714286	1
EstSalk	1	239367	T	C	36	34	0.85	1
EstSalk	1	239383	T	C	40	34	1	1
EstSalk	1	239404	T	A	40	32	0.969697	1
EstSalk	1	239434	A	G	40	29	1	1
EstSalk	1	239438	G	A	40	30	1	1
EstSalk	1	239454	T	-	32	25	0.78125	1
EstSalk	1	239657	T	A	40	31	1	1
EstSalk	1	240018	A	G	40	24	1	1
EstSalk	1	240040	A	G	40	25	1	1
EstSalk	1	240061	G	A	40	25	1	1
EstSalk	1	243207	A	-	30	29	0.783784	1
EstSalk	1	245435	C	G	40	41	1	1
EstSalk	1	245638	A	-	38	25	0.862069	1
EstSalk	1	245639	C	-	38	25	0.833333	1
EstSalk	1	245788	T	G	40	29	0.966667	1
EstSalk	1	246345	A	-	32	7	1	1
EstSalk	1	246396	A	-	40	22	1	1
EstSalk	1	246397	T	-	40	22	1	1
EstSalk	1	246400	A	-	38	22	0.88	1
EstSalk	1	246401	G	-	32	22	0.88	1
EstSalk	1	246425	T	C	40	32	1	1
EstSalk	1	246450	T	A	40	32	1	1
EstSalk	1	246561	C	T	40	26	1	1
EstSalk	1	246794	T	C	38	30	0.967742	1
EstSalk	1	246805	T	G	40	23	1	1
EstSalk	1	246914	G	A	40	27	1	1
EstSalk	1	247065	A	C	32	30	0.967742	1
EstSalk	1	247092	G	A	40	31	1	1
EstSalk	1	247105	A	-	38	30	0.882353	1
EstSalk	1	247106	G	-	38	30	0.857143	1
EstSalk	1	247120	G	C	40	31	1	1
EstSalk	1	247121	T	A	40	29	1	1
EstSalk	1	247154	A	C	40	24	1	1
EstSalk	1	247157	C	T	40	24	1	1
EstSalk	1	247213	T	C	40	21	1	1
EstSalk	1	247277	T	C	32	9	1	1
EstSalk	1	247284	G	A	32	8	1	1
EstSalk	1	247323	G	C	32	5	1	1
EstSalk	1	247357	T	A	38	14	1	1
EstSalk	1	247400	G	C	40	26	0.962963	1
EstSalk	1	247410	A	T	40	24	1	1
EstSalk	1	247484	T	C	40	23	1	1
EstSalk	1	247583	G	A	40	25	1	1
EstSalk	1	247683	G	A	40	30	0.967742	1
EstSalk	1	247721	C	T	40	34	1	1
EstSalk	1	247789	G	A	40	42	1	1
EstSalk	1	247814	C	T	40	39	1	1
EstSalk	1	247850	A	G	40	40	1	1
EstSalk	1	247919	G	T	32	16	1	1
EstSalk	1	247920	G	A	32	16	1	1
EstSalk	1	247949	T	C	32	6	1	1
EstSalk	1	248109	G	C	32	12	1	1
EstSalk	1	248118	C	T	32	13	1	1
EstSalk	1	248261	A	T	40	25	1	1
EstSalk	1	248437	A	G	40	33	1	1
EstSalk	1	248737	A	C	40	40	0.97561	1
EstSalk	1	249083	C	A	40	28	0.965517	1
EstSalk	1	249256	T	C	40	24	1	1
EstSalk	1	249384	G	T	40	24	1	1
EstSalk	1	249475	T	C	40	28	1	1
EstSalk	1	249479	C	A	38	28	0.965517	1
EstSalk	1	249525	A	T	40	27	1	1
EstSalk	1	249667	A	G	40	21	1	1
EstSalk	1	249768	G	-	36	19	0.863636	1
EstSalk	1	249866	C	T	40	15	1	1
EstSalk	1	249885	G	A	40	16	1	1
EstSalk	1	249891	T	A	40	16	1	1
EstSalk	1	249937	A	T	40	22	1	1
EstSalk	1	250017	C	T	40	38	1	1
EstSalk	1	250096	A	G	40	24	1	1
EstSalk	1	250291	G	A	40	21	1	1
EstSalk	1	250295	A	T	40	20	1	1
EstSalk	1	250396	C	A	40	35	1	1
EstSalk	1	250405	T	A	38	38	0.974359	1
EstSalk	1	250421	G	C	40	37	1	1
EstSalk	1	250478	A	C	38	27	0.870968	1
EstSalk	1	250479	T	A	40	28	0.933333	1
EstSalk	1	250624	T	A	40	31	1	1
EstSalk	1	250634	G	A	40	32	1	1
EstSalk	1	250636	T	A	40	33	1	1
EstSalk	1	250637	T	A	40	32	1	1
EstSalk	1	250647	A	G	40	30	1	1
EstSalk	1	250648	T	A	40	30	1	1
EstSalk	1	250650	T	A	40	30	0.967742	1
EstSalk	1	250718	T	C	40	28	0.965517	1
EstSalk	1	250860	T	A	40	21	1	1
EstSalk	1	250868	A	C	40	23	1	1
EstSalk	1	250874	T	C	40	23	0.958333	1
EstSalk	1	250882	C	A	40	25	1	1
EstSalk	1	250891	C	A	40	26	1	1
EstSalk	1	250914	A	C	32	24	0.96	1
EstSalk	1	250918	G	A	40	25	1	1
EstSalk	1	250934	C	T	40	27	1	1
EstSalk	1	250951	T	A	40	29	1	1
EstSalk	1	251006	C	T	40	26	1	1
EstSalk	1	251041	G	A	40	24	1	1
EstSalk	1	251071	G	T	40	23	1	1
EstSalk	1	251145	T	A	40	33	1	1
EstSalk	1	251227	A	T	40	29	1	1
EstSalk	1	251254	T	-	40	26	0.928571	1
EstSalk	1	251256	A	G	40	27	0.964286	1
EstSalk	1	251584	T	C	40	28	1	1
EstSalk	1	251692	C	A	40	33	0.970588	1
EstSalk	1	251858	G	T	40	25	1	1
EstSalk	1	251878	T	A	40	28	1	1
EstSalk	1	251905	C	A	40	29	1	1
EstSalk	1	251971	G	T	40	29	1	1
EstSalk	1	251972	A	T	40	29	1	1
EstSalk	1	252033	G	T	40	34	1	1
EstSalk	1	252040	G	A	40	32	1	1
EstSalk	1	252095	T	C	40	31	1	1
EstSalk	1	252243	G	T	40	28	1	1
EstSalk	1	252347	T	A	40	24	0.96	1
EstSalk	1	252349	T	C	40	25	1	1
EstSalk	1	252489	A	T	38	31	1	1
EstSalk	1	252563	T	C	40	40	1	1
EstSalk	1	252602	A	G	40	33	1	1
EstSalk	1	252622	G	-	38	33	0.942857	1
EstSalk	1	252629	T	A	40	33	1	1
EstSalk	1	252638	T	A	40	34	1	1
EstSalk	1	252640	A	T	40	34	1	1
EstSalk	1	252738	G	A	40	23	1	1
EstSalk	1	252751	A	G	40	21	1	1
EstSalk	1	252753	G	C	40	21	1	1
EstSalk	1	252768	C	G	38	18	0.857143	1
EstSalk	1	252782	A	G	40	23	1	1
EstSalk	1	252786	A	G	40	25	1	1
EstSalk	1	252790	A	T	40	23	1	1
EstSalk	1	252800	A	T	40	22	1	1
EstSalk	1	253125	C	A	40	30	0.967742	1
EstSalk	1	253289	G	A	40	26	0.962963	1
EstSalk	1	253327	T	C	40	28	0.965517	1
EstSalk	1	253330	C	A	40	28	0.965517	1
EstSalk	1	253601	T	C	40	27	1	1
EstSalk	1	253606	G	A	40	28	1	1
EstSalk	1	254004	C	G	40	26	1	1
EstSalk	1	254556	G	T	40	28	1	1
EstSalk	1	254558	C	G	40	26	0.962963	1
EstSalk	1	254932	C	T	40	21	1	1
EstSalk	1	254933	T	C	40	21	1	1
EstSalk	1	255333	A	C	40	27	1	1
EstSalk	1	255355	G	C	40	34	1	1
EstSalk	1	255593	A	G	40	30	1	1
EstSalk	1	255597	T	C	40	29	0.966667	1
EstSalk	1	255656	C	-	38	31	0.911765	1
EstSalk	1	255658	T	G	40	31	0.911765	1
EstSalk	1	255849	C	T	40	23	1	1
EstSalk	1	255869	A	G	40	19	1	1
EstSalk	1	255904	C	T	40	25	1	1
EstSalk	1	255927	G	A	40	31	1	1
EstSalk	1	255953	G	A	40	33	1	1
EstSalk	1	256002	A	T	40	39	1	1
EstSalk	1	256039	A	C	40	36	1	1
EstSalk	1	256120	T	-	38	21	0.913043	1
EstSalk	1	256194	A	G	40	33	1	1
EstSalk	1	256451	T	C	40	33	1	1
EstSalk	1	256504	A	-	38	30	0.810811	1
EstSalk	1	256532	A	G	40	27	1	1
EstSalk	1	256565	G	A	38	31	1	1
EstSalk	1	256597	T	C	40	35	1	1
EstSalk	1	256624	A	C	40	37	0.973684	1
EstSalk	1	256692	T	A	40	37	0.973684	1
EstSalk	1	256705	G	A	40	35	0.972222	1
EstSalk	1	256796	G	A	40	38	0.974359	1
EstSalk	1	257598	G	A	40	31	1	1
EstSalk	1	257608	C	G	40	31	1	1
EstSalk	1	257640	A	-	40	25	0.961538	1
EstSalk	1	257661	T	C	32	18	0.782609	1
EstSalk	1	257693	A	G	32	21	0.875	1
EstSalk	1	257697	G	A	38	21	0.875	1.04
EstSalk	1	258577	A	G	40	16	0.941176	1.11111
EstSalk	1	258650	G	A	40	18	1	1
EstSalk	1	258657	G	A	40	18	1	1
EstSalk	1	258730	G	A	32	19	1	1
EstSalk	1	261549	G	A	40	24	1	1
EstSalk	1	261898	G	A	40	47	0.979167	1
EstSalk	1	262148	A	G	40	39	1	1
EstSalk	1	263787	T	C	40	26	1	1
EstSalk	1	263880	A	G	40	33	1	1
EstSalk	1	263895	T	C	40	36	1	1
EstSalk	1	263964	T	C	40	26	1	1
EstSalk	1	264236	G	A	40	27	1	1
EstSalk	1	264249	G	A	40	20	0.952381	1
EstSalk	1	264511	C	A	32	11	1	1
EstSalk	1	264594	C	T	40	20	1	1
EstSalk	1	264600	A	G	40	20	1	1
EstSalk	1	264623	T	G	32	18	0.9	1
EstSalk	1	264624	G	A	38	19	0.863636	1
EstSalk	1	264625	T	A	40	21	0.954545	1
EstSalk	1	264633	A	C	40	22	0.956522	1
EstSalk	1	264749	A	T	40	32	1	1
EstSalk	1	264845	A	C	40	29	1	1
EstSalk	1	264971	T	C	40	37	1	1
EstSalk	1	265099	T	A	40	33	1	1
EstSalk	1	265303	C	A	40	31	1	1
EstSalk	1	265554	T	C	40	30	1	1
EstSalk	1	265611	G	C	40	32	1	1
EstSalk	1	265895	A	C	40	31	1	1
EstSalk	1	266159	G	T	40	24	1	1
EstSalk	1	266254	T	C	40	38	0.974359	1
EstSalk	1	266733	G	T	40	19	0.95	1
EstSalk	1	266846	C	A	40	32	1	1
EstSalk	1	266850	G	T	40	30	1	1
EstSalk	1	266943	G	C	40	30	1	1
EstSalk	1	267251	C	T	40	31	1	1
EstSalk	1	267352	C	T	40	28	0.965517	1
EstSalk	1	267588	C	G	40	22	1	1
EstSalk	1	267613	C	T	40	26	1	1
EstSalk	1	267853	G	C	40	35	1	1
EstSalk	1	267925	C	A	40	42	1	1
EstSalk	1	267982	A	T	40	34	1	1
EstSalk	1	269283	T	G	40	9	1	1
EstSalk	1	269524	C	T	40	19	1	1
EstSalk	1	269547	C	T	40	18	1	1
EstSalk	1	269596	T	A	40	19	1	1
EstSalk	1	269628	G	A	40	25	1	1
EstSalk	1	269642	C	G	40	27	1	1
EstSalk	1	269680	C	T	40	36	1	1
EstSalk	1	269697	C	G	40	39	1	1
EstSalk	1	269783	T	-	40	29	0.966667	1
EstSalk	1	269786	A	-	40	29	0.966667	1
EstSalk	1	270145	T	-	40	14	1	1
EstSalk	1	270147	G	T	40	14	1	1
EstSalk	1	270458	G	C	40	15	1	1
EstSalk	1	270845	T	C	40	14	1	1
EstSalk	1	271050	G	C	40	25	1	1
EstSalk	1	271075	A	T	40	26	1	1
EstSalk	1	271302	T	-	40	26	1	1
EstSalk	1	271416	T	C	40	44	1	1
EstSalk	1	272013	T	-	38	27	0.931035	1
EstSalk	1	272101	T	G	40	36	1	1
EstSalk	1	274629	T	A	40	26	1	1
EstSalk	1	275109	T	-	40	29	0.935484	1
EstSalk	1	275268	C	-	38	35	0.897436	1
EstSalk	1	275270	A	-	38	35	0.853659	1
EstSalk	1	275285	T	C	40	39	1	1
EstSalk	1	275291	T	G	40	38	1	1
EstSalk	1	275504	A	C	40	32	1	1
EstSalk	1	275624	C	T	40	25	1	1
EstSalk	1	275938	T	G	40	30	1	1
EstSalk	1	277613	T	C	40	24	0.96	1
EstSalk	1	277659	T	A	40	23	1	1
EstSalk	1	277847	A	T	40	27	1	1
EstSalk	1	278320	G	A	40	21	1	1
EstSalk	1	278556	T	A	40	35	1	1
EstSalk	1	280584	A	C	40	39	1	1
EstSalk	1	281265	G	A	40	40	1	1
EstSalk	1	281933	G	C	40	31	1	1
EstSalk	1	283723	T	G	40	23	0.958333	1
EstSalk	1	284094	A	C	40	26	0.962963	1
EstSalk	1	284187	T	A	40	25	1	1
EstSalk	1	284815	T	C	40	24	1	1
EstSalk	1	284904	G	A	40	27	1	1
EstSalk	1	284989	A	G	32	17	0.944444	1
EstSalk	1	285111	G	A	40	28	1	1
EstSalk	1	285729	A	G	40	25	1	1
EstSalk	1	285820	C	G	40	23	1	1
EstSalk	1	286029	A	C	40	24	1	1
EstSalk	1	287160	C	T	40	28	1	1
EstSalk	1	287296	G	-	38	26	0.962963	1
EstSalk	1	287556	G	A	40	26	1	1
EstSalk	1	288548	G	A	40	38	1	1
EstSalk	1	288577	A	-	38	30	0.9375	1
EstSalk	1	289260	T	C	40	28	1	1
EstSalk	1	289857	G	A	40	27	1	1
EstSalk	1	290554	A	C	40	30	1	1
EstSalk	1	290689	C	G	40	24	1	1
EstSalk	1	290788	T	G	40	21	1	1
EstSalk	1	291008	C	A	40	35	0.972222	1
EstSalk	1	291135	T	C	40	26	1	1
EstSalk	1	291136	A	T	40	26	1	1
EstSalk	1	291288	A	-	40	31	0.96875	1
EstSalk	1	291289	T	-	38	31	0.96875	1
EstSalk	1	291363	A	T	40	35	1	1
EstSalk	1	291602	G	T	40	22	0.956522	1
EstSalk	1	291737	T	C	40	35	0.972222	1
EstSalk	1	291759	A	T	40	32	1	1
EstSalk	1	291765	T	C	40	31	1	1
EstSalk	1	291796	A	G	40	18	1	1
EstSalk	1	291814	A	T	40	20	0.952381	1
EstSalk	1	291870	A	G	40	24	0.96	1
EstSalk	1	291896	A	G	40	25	0.961538	1
EstSalk	1	291898	G	A	40	25	1	1
EstSalk	1	291993	C	T	40	28	1	1
EstSalk	1	292110	A	C	40	23	1	1
EstSalk	1	292138	T	C	40	23	1	1
EstSalk	1	292277	T	C	40	17	0.944444	1
EstSalk	1	292278	C	A	40	18	0.9	1
EstSalk	1	292344	A	C	40	22	1	1
EstSalk	1	292381	C	T	40	21	1	1
EstSalk	1	292387	T	C	40	18	1	1
EstSalk	1	292437	A	C	40	18	1	1
EstSalk	1	292468	C	T	40	20	1	1
EstSalk	1	292495	T	C	40	25	1	1
EstSalk	1	292520	A	G	40	29	1	1
EstSalk	1	292574	T	C	40	30	1	1
EstSalk	1	292581	G	A	40	29	0.966667	1
EstSalk	1	292666	A	G	40	33	0.970588	1
EstSalk	1	292671	C	T	40	33	1	1
EstSalk	1	292698	C	T	40	30	1	1
EstSalk	1	292896	T	A	40	44	0.977778	1
EstSalk	1	293313	A	C	38	29	0.966667	1
EstSalk	1	293388	A	T	40	26	1	1
EstSalk	1	293421	T	-	40	24	1	1
EstSalk	1	294969	T	C	40	22	1	1
EstSalk	1	301927	G	A	40	22	1	1
EstSalk	1	301929	C	A	38	23	1	1
EstSalk	1	302575	G	T	40	28	1	1
EstSalk	1	302587	C	A	40	26	1	1
EstSalk	1	305330	A	T	40	31	1	1
EstSalk	1	306462	G	T	40	33	1	1
EstSalk	1	306663	C	T	40	20	1	1
EstSalk	1	310999	T	C	40	31	1	1
EstSalk	1	311279	C	T	40	29	1	1
EstSalk	1	313381	C	G	40	23	1	1
EstSalk	1	323469	G	A	40	22	1	1
EstSalk	1	328445	A	T	40	39	1	1
EstSalk	1	335911	C	T	40	30	1	1
EstSalk	1	346016	T	C	40	30	1	1
EstSalk	1	346022	T	C	40	33	1	1
EstSalk	1	346038	G	A	40	38	1	1
EstSalk	1	346123	G	C	40	31	1	1
EstSalk	1	347128	G	T	40	13	1	1
EstSalk	1	348816	T	-	38	30	0.882353	1
EstSalk	1	348970	A	G	40	28	1	1
EstSalk	1	349119	T	C	40	29	1	1
EstSalk	1	349186	T	G	40	30	1	1
EstSalk	1	349197	G	T	40	28	0.965517	1
EstSalk	1	349208	C	T	40	27	1	1
EstSalk	1	349211	C	T	40	26	1	1
EstSalk	1	349223	T	A	40	27	1	1
EstSalk	1	349310	C	A	40	30	1	1
EstSalk	1	349437	C	A	40	29	1	1
EstSalk	1	349489	T	A	40	29	1	1
EstSalk	1	349786	T	G	40	25	1	1
EstSalk	1	349868	G	A	40	24	1	1
EstSalk	1	350398	T	G	40	18	1	1
EstSalk	1	350432	T	G	40	16	1	1
EstSalk	1	350579	C	T	40	17	1	1
EstSalk	1	350606	G	A	40	15	1	1
EstSalk	1	350627	T	-	38	13	0.928571	1
EstSalk	1	350806	A	-	40	25	0.961538	1
EstSalk	1	350813	A	T	40	26	1	1
EstSalk	1	350814	C	T	40	27	1	1
EstSalk	1	351212	G	C	40	22	1	1
EstSalk	1	351229	A	T	40	24	1	1
EstSalk	1	351374	A	T	40	38	1	1
EstSalk	1	351376	A	G	40	38	1	1
EstSalk	1	351393	C	A	40	36	1	1
EstSalk	1	351689	A	G	40	29	1	1
EstSalk	1	351711	A	G	40	25	1	1
EstSalk	1	351832	A	G	40	32	1	1
EstSalk	1	352341	A	C	40	20	1	1
EstSalk	1	352381	G	C	40	21	1	1
EstSalk	1	352391	C	G	40	23	1	1
EstSalk	1	352401	T	A	40	24	1	1
EstSalk	1	352497	G	A	40	25	1	1
EstSalk	1	352522	T	A	40	18	1	1
EstSalk	1	352531	A	T	40	15	1	1
EstSalk	1	352533	A	T	40	15	1	1
EstSalk	1	352561	A	C	40	21	1	1
EstSalk	1	352571	A	T	40	21	1	1
EstSalk	1	352602	A	G	40	20	1	1
EstSalk	1	352665	G	A	32	13	1	1
EstSalk	1	352684	G	A	30	6	1	1
EstSalk	1	352686	T	A	25	6	1	1
EstSalk	1	352807	G	A	28	3	1	1
EstSalk	1	352816	C	G	28	4	1	1
EstSalk	1	352825	G	-	32	6	1	1
EstSalk	1	352826	G	-	32	6	1	1
EstSalk	1	352830	T	-	25	6	0.857143	1
EstSalk	1	352842	C	T	32	13	1	1
EstSalk	1	352929	C	G	40	23	1	1
EstSalk	1	352944	A	G	40	23	1	1
EstSalk	1	352950	A	T	40	23	1	1
EstSalk	1	352953	A	T	40	23	1	1
EstSalk	1	352964	C	T	40	22	1	1
EstSalk	1	353046	T	C	40	24	1	1
EstSalk	1	353106	T	A	40	21	1	1
EstSalk	1	353126	T	C	40	22	1	1
EstSalk	1	353201	A	T	40	24	0.96	1
EstSalk	1	353213	A	G	40	26	0.962963	1
EstSalk	1	353230	C	A	40	23	1	1
EstSalk	1	353313	A	G	40	22	1	1
EstSalk	1	353328	A	C	40	23	0.958333	1
EstSalk	1	354734	A	T	38	16	1	1
EstSalk	1	359382	T	C	40	20	1	1
EstSalk	1	362211	G	A	40	27	1	1
EstSalk	1	366656	T	C	40	31	0.96875	1
EstSalk	1	367150	T	C	40	29	1	1
EstSalk	1	367218	G	A	40	33	0.970588	1
EstSalk	1	367407	G	A	40	30	0.967742	1
EstSalk	1	367489	C	G	40	30	1	1
EstSalk	1	368476	A	G	40	23	0.958333	1
EstSalk	1	368840	C	G	40	30	1	1
EstSalk	1	368962	T	G	40	34	1	1
EstSalk	1	369036	T	-	40	30	0.909091	1
EstSalk	1	369421	A	-	38	28	0.903226	1
EstSalk	1	369568	T	-	36	20	0.8	1
EstSalk	1	369630	G	A	40	48	1	1
EstSalk	1	369706	T	G	40	34	0.971429	1
EstSalk	1	369812	C	G	40	30	1	1
EstSalk	1	369893	A	T	40	35	1	1
EstSalk	1	369895	A	C	40	34	1	1
EstSalk	1	369919	G	T	40	33	1	1
EstSalk	1	370121	C	-	32	6	0.75	1
EstSalk	1	370134	T	G	40	8	1	1
EstSalk	1	371066	A	C	40	26	0.962963	1
EstSalk	1	371098	G	A	40	30	1	1
EstSalk	1	371410	C	G	40	41	1	1
EstSalk	1	371484	T	A	40	37	1	1
EstSalk	1	371972	T	C	40	36	0.972973	1
EstSalk	1	372128	C	T	40	26	1	1
EstSalk	1	372139	C	T	40	26	1	1
EstSalk	1	372163	C	A	32	28	0.965517	1
EstSalk	1	372172	A	T	40	31	1	1
EstSalk	1	372179	A	C	40	29	0.966667	1
EstSalk	1	372205	T	A	40	37	1	1
EstSalk	1	372267	C	A	40	30	1	1
EstSalk	1	372280	T	-	40	27	0.931035	1
EstSalk	1	372300	G	T	40	29	1	1
EstSalk	1	372405	A	G	28	8	0.8	1
EstSalk	1	372451	T	C	32	22	0.956522	1.04167
EstSalk	1	372452	T	C	32	22	0.956522	1.04167
EstSalk	1	372510	A	G	30	15	1	1.31818
EstSalk	1	372556	G	A	30	5	1	1.44444
EstSalk	1	372560	C	T	32	8	1	1.2
EstSalk	1	372576	G	A	32	15	1	1
EstSalk	1	372599	C	T	40	15	0.9375	1
EstSalk	1	372622	A	T	40	15	1	1
EstSalk	1	372636	G	C	32	12	1	1
EstSalk	1	372809	C	G	40	37	1	1
EstSalk	1	372927	C	T	40	36	1	1
EstSalk	1	372938	T	A	40	38	1	1
EstSalk	1	373035	A	T	40	40	1	1
EstSalk	1	373097	C	T	40	43	0.977273	1
EstSalk	1	373144	G	T	40	29	1	1
EstSalk	1	373150	G	T	40	28	0.965517	1
EstSalk	1	373330	A	-	40	29	0.935484	1
EstSalk	1	373331	T	-	40	29	0.935484	1
EstSalk	1	373334	A	-	40	29	0.935484	1
EstSalk	1	373336	T	-	40	29	0.966667	1
EstSalk	1	373337	G	-	38	29	0.935484	1
EstSalk	1	373459	G	-	38	29	0.852941	1
EstSalk	1	373460	A	-	32	29	0.852941	1
EstSalk	1	373685	C	A	40	23	1	1
EstSalk	1	373870	A	T	38	29	0.966667	1
EstSalk	1	373871	A	T	40	29	0.966667	1
EstSalk	1	373872	A	T	40	29	1	1
EstSalk	1	373873	A	T	40	29	1	1
EstSalk	1	375468	A	G	40	34	1	1
EstSalk	1	375499	A	T	40	33	1	1
EstSalk	1	377334	T	G	40	17	1	1
EstSalk	1	377825	T	C	40	43	1	1
EstSalk	1	378101	T	C	40	24	1	1
EstSalk	1	378458	T	G	40	42	1	1
EstSalk	1	378490	T	-	36	28	0.8	1
EstSalk	1	379809	G	C	40	31	1	1
EstSalk	1	380409	T	A	38	35	1	1
EstSalk	1	380515	A	T	40	40	1	1
EstSalk	1	380762	A	T	40	37	0.973684	1
EstSalk	1	381773	A	T	40	35	1	1
EstSalk	1	381817	T	G	40	26	1	1
EstSalk	1	382112	T	G	40	30	1	1
EstSalk	1	382525	C	T	40	35	1	1
EstSalk	1	382531	T	C	40	36	1	1
EstSalk	1	383235	G	A	38	30	0.967742	1
EstSalk	1	383247	T	-	28	21	0.7	1
EstSalk	1	383526	G	A	40	29	1	1
EstSalk	1	383747	T	-	38	30	0.857143	1
EstSalk	1	384033	C	T	40	43	1	1
EstSalk	1	384046	T	G	40	41	1	1
EstSalk	1	384584	T	C	40	28	0.965517	1
EstSalk	1	384674	G	T	40	23	1	1
EstSalk	1	384704	A	T	40	23	1	1
EstSalk	1	385069	C	T	40	29	1	1
EstSalk	1	385892	A	G	40	29	1	1
EstSalk	1	386393	T	-	36	20	0.869565	1
EstSalk	1	386394	T	-	36	20	0.869565	1
EstSalk	1	386395	T	-	38	20	0.869565	1
EstSalk	1	386396	T	-	32	20	0.869565	1
EstSalk	1	386403	C	-	30	20	0.769231	1
EstSalk	1	387876	T	A	40	28	0.965517	1
EstSalk	1	387895	T	A	40	28	1	1
EstSalk	1	388705	C	A	40	26	0.962963	1
EstSalk	1	389095	A	G	40	29	0.966667	1
EstSalk	1	389215	A	C	40	30	1	1
EstSalk	1	389370	T	C	40	27	1	1
EstSalk	1	389577	C	G	40	26	1	1
EstSalk	1	389688	T	A	40	26	1	1
EstSalk	1	389692	T	G	40	26	1	1
EstSalk	1	389750	G	A	40	26	0.962963	1
EstSalk	1	391359	C	T	40	32	0.969697	1
EstSalk	1	394552	C	T	40	26	1	1
EstSalk	1	395787	T	A	40	22	1	1
EstSalk	1	398995	A	C	38	26	0.962963	1
EstSalk	1	399423	A	-	36	20	0.8	1
EstSalk	1	399426	G	-	36	20	0.8	1
EstSalk	1	399766	T	A	40	35	1	1
EstSalk	1	400052	C	-	40	30	1	1
EstSalk	1	400189	T	C	40	19	0.95	1
EstSalk	1	402228	G	A	40	25	1	1
EstSalk	1	402459	A	T	38	31	1	1
EstSalk	1	403353	A	-	38	21	0.913043	1
EstSalk	1	403566	C	G	40	36	0.972973	1
EstSalk	1	404108	G	A	40	31	1	1
EstSalk	1	405375	C	T	36	24	0.888889	1
EstSalk	1	405583	C	A	40	33	1	1
EstSalk	1	405652	A	G	40	32	1	1
EstSalk	1	406177	G	A	40	26	1	1
EstSalk	1	406686	G	A	40	33	1	1
EstSalk	1	407205	T	A	40	35	1	1
EstSalk	1	408649	G	A	40	32	1	1
EstSalk	1	410187	G	T	40	21	1	1
EstSalk	1	410242	A	G	38	22	0.956522	1
EstSalk	1	410463	A	G	40	26	1	1
EstSalk	1	413319	G	C	40	15	1	1
EstSalk	1	413335	A	G	40	18	1	1
EstSalk	1	413471	A	T	40	23	1	1
EstSalk	1	413623	A	C	40	21	1	1
EstSalk	1	413817	G	T	40	24	1	1
EstSalk	1	413901	C	T	40	22	0.956522	1
EstSalk	1	413907	A	T	40	21	1	1
EstSalk	1	413908	C	T	40	21	1	1
EstSalk	1	413911	C	T	40	21	1	1
EstSalk	1	413954	C	A	40	19	1	1
EstSalk	1	414042	G	A	40	25	1	1
EstSalk	1	414212	A	G	40	21	1	1
EstSalk	1	414302	G	A	40	22	1	1
EstSalk	1	414303	C	A	40	21	1	1
EstSalk	1	414314	T	C	40	20	1	1
EstSalk	1	416711	T	A	40	29	1	1
EstSalk	1	417815	C	T	40	17	1	1
EstSalk	1	417891	A	T	40	26	1	1
EstSalk	1	417956	A	T	40	26	1	1
EstSalk	1	418331	T	-	38	27	0.964286	1
EstSalk	1	418434	G	T	38	41	0.97619	1
EstSalk	1	418615	T	G	40	39	1	1
EstSalk	1	419082	A	C	40	21	1	1
EstSalk	1	419133	T	A	40	26	1	1
EstSalk	1	419617	C	A	40	35	1	1
EstSalk	1	419950	G	A	32	4	0.8	1
EstSalk	1	419964	A	C	32	11	1	1
EstSalk	1	420000	G	A	40	20	1	1
EstSalk	1	420001	T	C	40	20	1	1
EstSalk	1	420052	G	A	40	27	0.964286	1
EstSalk	1	420074	G	C	40	28	0.965517	1
EstSalk	1	420098	C	T	40	29	1	1
EstSalk	1	420113	A	G	40	30	1	1
EstSalk	1	420248	A	G	40	31	1	1
EstSalk	1	420312	T	A	40	32	1	1
EstSalk	1	420321	A	G	40	27	0.964286	1
EstSalk	1	420360	C	A	40	33	1	1
EstSalk	1	420364	C	T	40	31	1	1
EstSalk	1	420463	T	C	40	20	1	1
EstSalk	1	420958	T	C	40	27	0.931035	1
EstSalk	1	421184	G	A	40	36	1	1
EstSalk	1	421454	T	G	40	32	1	1
EstSalk	1	421648	A	C	40	29	1	1
EstSalk	1	421839	A	C	40	30	1	1
EstSalk	1	421914	C	T	40	39	0.975	1
EstSalk	1	422054	T	C	40	26	1	1
EstSalk	1	422095	C	A	40	21	1	1
EstSalk	1	422177	A	T	40	25	1	1
EstSalk	1	422239	A	C	32	15	1	1
EstSalk	1	422366	T	A	40	27	1	1
EstSalk	1	422491	T	G	40	30	1	1
EstSalk	1	422731	A	-	38	39	0.951219	1
EstSalk	1	422732	A	-	36	39	0.928571	1
EstSalk	1	422813	T	C	38	35	1	1
EstSalk	1	422833	A	T	38	39	1	1
EstSalk	1	422870	G	A	40	48	1	1
EstSalk	1	422898	G	-	38	42	0.857143	1
EstSalk	1	422899	T	-	38	43	0.877551	1
EstSalk	1	422900	A	-	38	41	0.82	1
EstSalk	1	422901	T	-	38	43	0.895833	1
EstSalk	1	422902	T	-	38	43	0.895833	1
EstSalk	1	422941	C	T	40	50	1	1
EstSalk	1	422948	G	A	40	46	1	1
EstSalk	1	422986	G	A	38	45	1	1
EstSalk	1	423089	A	T	32	14	1	1
EstSalk	1	423093	C	A	30	11	1	1
EstSalk	1	423096	C	T	25	10	1	1
EstSalk	1	423113	A	G	30	7	1	1
EstSalk	1	423139	A	G	32	18	1	1
EstSalk	1	423148	A	G	38	23	1	1
EstSalk	1	423193	C	T	40	30	0.967742	1
EstSalk	1	423200	A	T	40	31	1	1
EstSalk	1	423204	T	-	38	28	0.933333	1
EstSalk	1	423208	G	A	40	31	1	1
EstSalk	1	423231	G	-	32	27	0.84375	1
EstSalk	1	423267	A	G	40	36	1	1
EstSalk	1	423287	G	A	40	38	1	1
EstSalk	1	423308	G	A	40	42	1	1
EstSalk	1	423313	G	A	40	44	1	1
EstSalk	1	423379	T	A	40	35	1	1
EstSalk	1	423438	T	A	40	34	1	1.05556
EstSalk	1	423445	A	C	40	33	1	1.05714
EstSalk	1	423470	T	C	38	22	1	1.08333
EstSalk	1	423473	T	G	30	19	0.95	1.09091
EstSalk	1	423557	A	G	36	25	0.892857	1
EstSalk	1	423558	C	T	40	28	1	1
EstSalk	1	423579	T	C	36	25	0.862069	1
EstSalk	1	423626	C	A	40	29	1	1.06452
EstSalk	1	423681	A	G	40	32	0.969697	1.15385
EstSalk	1	424137	G	A	40	14	1	1
EstSalk	1	424143	G	A	38	17	0.944444	1
EstSalk	1	424155	G	A	40	24	0.96	1
EstSalk	1	424170	A	T	38	29	1	1
EstSalk	1	424180	A	T	38	31	1	1
EstSalk	1	424321	G	C	30	18	0.947368	1.40909
EstSalk	1	424328	T	C	40	19	1	1.1
EstSalk	1	425517	C	T	40	27	1	1
EstSalk	1	425621	C	A	40	32	1	1
EstSalk	1	425697	T	G	40	19	1	1
EstSalk	1	425851	C	T	40	44	1	1
EstSalk	1	425858	A	G	40	42	0.976744	1
EstSalk	1	425870	C	G	40	41	1	1
EstSalk	1	425875	A	C	40	40	1	1
EstSalk	1	425961	A	C	40	41	1	1
EstSalk	1	425988	A	G	40	39	1	1
EstSalk	1	426013	G	A	40	36	1	1
EstSalk	1	426466	A	G	40	37	1	1
EstSalk	1	426486	A	T	40	41	1	1
EstSalk	1	426800	T	C	32	41	0.97619	1
EstSalk	1	426854	G	A	40	35	0.945946	1
EstSalk	1	426998	C	G	40	23	0.958333	1
EstSalk	1	427069	G	A	40	28	1	1
EstSalk	1	427339	A	T	36	21	0.913043	1
EstSalk	1	427464	G	A	40	21	1	1
EstSalk	1	427539	A	G	40	25	0.961538	1
EstSalk	1	427634	C	T	40	21	1	1
EstSalk	1	427778	T	G	40	36	1	1
EstSalk	1	427795	A	T	40	34	1	1
EstSalk	1	427801	A	T	40	35	0.945946	1
EstSalk	1	427802	A	G	40	37	1	1
EstSalk	1	427813	G	T	40	34	1	1
EstSalk	1	427865	A	C	38	33	0.970588	1
EstSalk	1	428014	G	A	40	23	1	1
EstSalk	1	428050	A	G	40	26	1	1
EstSalk	1	428062	C	T	40	26	1	1
EstSalk	1	428155	G	C	32	34	0.971429	1
EstSalk	1	428236	G	A	40	36	0.972973	1
EstSalk	1	428276	A	G	40	33	1	1
EstSalk	1	428315	A	T	40	25	1	1
EstSalk	1	428318	A	C	40	27	1	1
EstSalk	1	428381	G	T	40	24	1	1
EstSalk	1	428408	C	T	40	29	1	1
EstSalk	1	428447	C	T	40	36	0.972973	1
EstSalk	1	428839	C	T	40	32	1	1
EstSalk	1	428983	C	G	40	22	1	1
EstSalk	1	429380	G	T	40	33	1	1
EstSalk	1	429399	G	T	40	29	0.966667	1
EstSalk	1	429400	C	T	40	29	1	1
EstSalk	1	429505	A	T	40	38	1	1
EstSalk	1	429650	T	-	30	6	0.857143	1
EstSalk	1	429653	G	-	30	6	1	1
EstSalk	1	429655	G	C	30	6	1	1
EstSalk	1	429681	T	G	30	6	1	1
EstSalk	1	429682	T	A	30	6	1	1
EstSalk	1	430076	T	G	40	25	1	1
EstSalk	1	430193	C	T	40	31	1	1
EstSalk	1	430195	G	A	40	30	1	1
EstSalk	1	430340	G	A	40	32	1	1
EstSalk	1	430367	C	T	40	32	1	1
EstSalk	1	430488	T	A	40	28	1	1
EstSalk	1	430726	A	T	38	21	0.84	1
EstSalk	1	430728	T	-	32	20	0.769231	1
EstSalk	1	430732	A	T	38	23	0.851852	1
EstSalk	1	430772	T	-	40	29	0.90625	1
EstSalk	1	430773	C	-	38	30	0.9375	1
EstSalk	1	430774	A	-	32	30	0.909091	1
EstSalk	1	430834	C	T	40	40	1	1
EstSalk	1	431136	T	-	40	26	0.962963	1
EstSalk	1	431151	T	-	32	19	0.95	1
EstSalk	1	431206	A	-	27	8	0.888889	1
EstSalk	1	431207	A	T	28	9	1	1
EstSalk	1	431278	A	T	32	18	1	1
EstSalk	1	431548	T	C	36	13	1	1.23529
EstSalk	1	431589	A	G	38	17	1	1.37037
EstSalk	1	432073	A	G	32	9	1	1
EstSalk	1	432102	G	C	32	23	1	1
EstSalk	1	432119	C	-	40	26	0.962963	1
EstSalk	1	432240	A	G	40	39	1	1
EstSalk	1	432508	T	-	38	26	0.866667	1
EstSalk	1	432509	A	-	38	26	0.866667	1
EstSalk	1	432510	C	-	40	26	0.928571	1
EstSalk	1	432512	A	-	32	26	0.928571	1
EstSalk	1	432513	A	-	32	26	0.928571	1
EstSalk	1	432540	T	C	36	24	0.857143	1
EstSalk	1	432548	A	-	32	21	0.75	1
EstSalk	1	432549	A	T	38	24	0.857143	1
EstSalk	1	432550	A	T	40	28	1	1
EstSalk	1	432552	A	T	40	24	0.923077	1
EstSalk	1	433844	A	-	30	10	0.833333	1
EstSalk	1	433893	C	T	40	29	1	1
EstSalk	1	433907	C	T	40	31	1	1
EstSalk	1	433997	T	C	40	30	1	1
EstSalk	1	434093	A	G	40	31	1	1
EstSalk	1	435042	T	C	40	31	1	1
EstSalk	1	435495	T	A	40	40	1	1
EstSalk	1	435555	A	G	40	33	1	1
EstSalk	1	436249	C	A	32	13	1	1
EstSalk	1	436250	C	A	32	13	1	1
EstSalk	1	436298	A	C	40	31	1	1
EstSalk	1	436520	C	T	40	28	1	1
EstSalk	1	436638	C	A	40	31	1	1
EstSalk	1	436707	T	C	40	26	1	1
EstSalk	1	436777	G	T	40	29	1	1
EstSalk	1	436790	T	A	40	28	1	1
EstSalk	1	436893	G	-	32	24	0.727273	1
EstSalk	1	436936	A	T	40	25	1	1
EstSalk	1	436962	G	A	40	25	1	1
EstSalk	1	436979	G	T	40	27	1	1
EstSalk	1	437396	A	-	40	19	0.95	1
EstSalk	1	437704	C	T	40	27	1	1
EstSalk	1	437921	C	A	40	33	1	1
EstSalk	1	438106	C	G	40	25	1	1
EstSalk	1	438265	A	G	40	30	1	1
EstSalk	1	438541	T	A	40	26	0.962963	1
EstSalk	1	438572	G	C	40	28	0.965517	1
EstSalk	1	438929	G	T	40	26	1	1
EstSalk	1	439390	C	T	40	28	1	1
EstSalk	1	439434	A	G	40	32	1	1
EstSalk	1	439837	T	A	30	7	1	1
EstSalk	1	440330	C	A	40	37	1	1
EstSalk	1	440771	A	G	40	23	1	1
EstSalk	1	440781	C	G	40	19	1	1
EstSalk	1	440910	C	T	40	13	1	1
EstSalk	1	441026	A	-	36	24	0.8	1
EstSalk	1	441027	A	-	36	24	0.827586	1
EstSalk	1	441051	C	T	40	28	1	1
EstSalk	1	441404	G	A	32	33	0.970588	1
EstSalk	1	441434	A	G	40	33	0.970588	1
EstSalk	1	441566	G	A	40	22	1	1
EstSalk	1	442244	C	T	40	32	1	1
EstSalk	1	445271	C	T	40	31	1	1
EstSalk	1	446679	G	C	40	34	1	1
EstSalk	1	446882	T	C	40	30	1	1
EstSalk	1	447015	A	C	40	31	1	1
EstSalk	1	447072	A	G	40	34	1	1
EstSalk	1	447107	G	A	38	28	1	1
EstSalk	1	447207	T	A	40	25	1	1
EstSalk	1	447251	C	T	40	25	1	1
EstSalk	1	447269	G	-	40	24	0.96	1
EstSalk	1	447271	C	-	40	24	0.96	1
EstSalk	1	447273	A	-	40	24	0.96	1
EstSalk	1	447275	A	-	40	24	0.96	1
EstSalk	1	447276	A	-	38	24	0.96	1
EstSalk	1	447277	G	-	38	24	0.923077	1
EstSalk	1	447278	A	-	38	24	0.857143	1
EstSalk	1	447405	A	T	40	35	1	1
EstSalk	1	447493	G	-	32	31	0.939394	1
EstSalk	1	447568	T	-	25	31	0.794872	1
EstSalk	1	447570	A	-	30	30	0.789474	1
EstSalk	1	447723	C	A	38	9	0.9	1
EstSalk	1	447969	A	G	40	37	1	1
EstSalk	1	448331	G	A	40	35	1	1
EstSalk	1	449560	G	C	40	32	1	1
EstSalk	1	449919	A	G	38	24	0.923077	1
EstSalk	1	450466	A	G	40	27	1	1
EstSalk	1	452718	G	C	40	30	1	1
EstSalk	1	453167	A	T	40	34	1	1
EstSalk	1	453652	T	C	40	27	1	1
EstSalk	1	453951	G	C	38	32	0.969697	1
EstSalk	1	453993	G	T	40	32	1	1
EstSalk	1	454260	T	A	40	24	0.96	1
EstSalk	1	455960	G	A	40	39	1	1
EstSalk	1	455968	T	C	40	35	1	1
EstSalk	1	455976	A	G	40	34	1	1
EstSalk	1	455978	G	A	40	34	1	1
EstSalk	1	455996	C	T	40	38	1	1
EstSalk	1	456051	G	C	40	41	1	1
EstSalk	1	456059	A	-	30	35	0.833333	1
EstSalk	1	456060	A	T	38	40	0.97561	1
EstSalk	1	456061	A	T	38	39	0.928571	1
EstSalk	1	456073	A	T	40	41	1	1
EstSalk	1	456097	C	T	40	41	1	1
EstSalk	1	456125	C	T	40	41	1	1
EstSalk	1	456127	G	T	40	40	1	1
EstSalk	1	458034	T	A	40	31	1	1
EstSalk	1	458035	G	T	40	31	1	1
EstSalk	1	458079	C	G	40	33	1	1
EstSalk	1	459021	C	T	40	36	1	1
EstSalk	1	460845	G	T	40	44	1	1
EstSalk	1	460947	G	T	40	52	1	1
EstSalk	1	461371	C	A	40	43	1	1
EstSalk	1	461483	T	C	40	30	1	1
EstSalk	1	463508	C	G	40	18	1	1
EstSalk	1	463954	T	A	40	33	1	1
EstSalk	1	463960	T	G	40	34	1	1
EstSalk	1	463962	T	A	40	35	1	1
EstSalk	1	463963	T	A	40	35	1	1
EstSalk	1	463964	T	A	38	35	1	1
EstSalk	1	463965	T	A	38	34	1	1
EstSalk	1	464075	T	C	40	29	1	1
EstSalk	1	464103	G	A	38	28	0.933333	1
EstSalk	1	464909	A	G	40	32	1	1
EstSalk	1	464929	G	A	40	35	1	1
EstSalk	1	465096	T	C	40	30	1	1
EstSalk	1	465818	G	A	40	39	0.975	1
EstSalk	1	466372	A	T	40	41	1	1
EstSalk	1	467280	A	T	40	31	1	1
EstSalk	1	467517	C	G	40	26	1	1
EstSalk	1	467567	G	-	38	27	0.9	1
EstSalk	1	467613	A	T	38	22	0.88	1
EstSalk	1	467614	A	T	38	21	0.84	1
EstSalk	1	467616	G	A	40	24	0.923077	1
EstSalk	1	467620	T	A	40	21	0.954545	1
EstSalk	1	467663	C	G	40	25	1	1
EstSalk	1	468722	C	A	40	38	1	1
EstSalk	1	468759	A	T	40	37	1	1
EstSalk	1	468917	T	-	40	28	0.933333	1
EstSalk	1	480540	T	C	40	35	1	1
EstSalk	1	486152	A	T	38	39	1	1
EstSalk	1	486440	G	C	40	36	1	1
EstSalk	1	486500	A	-	30	25	0.78125	1
EstSalk	1	486711	A	C	40	32	1	1
EstSalk	1	487535	A	C	40	30	0.9375	1
EstSalk	1	487641	C	T	40	28	1	1
EstSalk	1	487726	A	T	40	17	1	1
EstSalk	1	487822	A	T	40	31	0.96875	1
EstSalk	1	487959	T	A	40	29	0.90625	1
EstSalk	1	488024	T	-	38	19	0.904762	1
EstSalk	1	488025	G	A	40	19	1	1
EstSalk	1	488056	T	A	38	19	0.863636	1
EstSalk	1	488105	G	C	40	27	1	1
EstSalk	1	488188	A	T	40	34	1	1
EstSalk	1	488205	T	C	40	32	0.969697	1
EstSalk	1	488206	A	T	40	33	0.970588	1
EstSalk	1	488228	A	-	40	31	0.939394	1
EstSalk	1	488229	T	-	38	30	0.882353	1
EstSalk	1	488255	T	A	40	36	1	1
EstSalk	1	488260	T	A	40	37	1	1
EstSalk	1	488265	C	A	40	38	1	1
EstSalk	1	488426	T	G	40	30	1	1
EstSalk	1	489664	A	G	40	26	1	1
EstSalk	1	489844	A	T	40	32	1	1
EstSalk	1	489857	T	C	40	34	0.971429	1
EstSalk	1	489983	T	C	40	28	1	1
EstSalk	1	490071	C	A	40	29	1	1
EstSalk	1	490223	T	G	40	17	1	1
EstSalk	1	490351	C	T	38	15	0.9375	1
EstSalk	1	491701	C	T	40	24	1	1
EstSalk	1	492528	C	G	36	24	0.888889	1
EstSalk	1	492587	A	T	40	21	0.954545	1.04348
EstSalk	1	492593	T	A	40	19	0.95	1.04762
EstSalk	1	492798	T	A	40	29	1	1
EstSalk	1	492811	C	T	38	26	0.962963	1
EstSalk	1	492831	T	C	40	28	1	1
EstSalk	1	492856	A	G	40	26	1	1
EstSalk	1	492916	A	T	40	28	1	1
EstSalk	1	492920	A	G	38	22	0.916667	1
EstSalk	1	492923	C	T	40	23	1	1
EstSalk	1	492931	G	A	40	21	0.954545	1
EstSalk	1	492944	T	-	28	16	0.888889	1
EstSalk	1	492963	A	T	32	11	1	1
EstSalk	1	492975	G	T	32	8	1	1
EstSalk	1	493155	C	T	40	23	1	1
EstSalk	1	493349	C	G	40	42	1	1
EstSalk	1	493402	T	A	40	31	1	1
EstSalk	1	493406	T	G	40	31	1	1
EstSalk	1	493410	T	-	40	31	1	1
EstSalk	1	493453	A	-	40	28	0.903226	1
EstSalk	1	493507	A	G	40	40	0.97561	1
EstSalk	1	493529	C	T	40	34	0.971429	1
EstSalk	1	493553	T	C	40	32	1	1
EstSalk	1	493576	T	C	40	31	1	1
EstSalk	1	494725	C	G	40	30	1	1
EstSalk	1	495164	A	G	40	23	0.92	1
EstSalk	1	495372	G	T	40	28	0.965517	1
EstSalk	1	495531	C	T	40	36	1	1
EstSalk	1	495988	G	A	40	33	1	1
EstSalk	1	496209	C	T	40	25	1	1
EstSalk	1	496219	A	T	40	25	1	1
EstSalk	1	496489	T	A	40	31	1	1
EstSalk	1	496730	T	G	40	21	1	1
EstSalk	1	496957	A	C	40	37	1	1
EstSalk	1	496977	C	G	40	33	1	1
EstSalk	1	497129	C	A	40	28	1	1
EstSalk	1	497166	A	T	40	28	1	1
EstSalk	1	497447	A	C	40	15	1	1
EstSalk	1	497722	A	T	40	33	1	1.02941
EstSalk	1	497817	C	A	40	34	1	1
EstSalk	1	498776	A	C	40	22	1	1
EstSalk	1	499234	G	A	32	16	1	1
EstSalk	1	499242	A	T	32	9	1	1
EstSalk	1	499246	A	T	32	8	1	1
EstSalk	1	499251	G	T	28	5	1	1
EstSalk	1	499882	T	A	25	9	1	1
EstSalk	1	499902	C	A	30	14	0.933333	1
EstSalk	1	499950	T	C	40	31	1	1
EstSalk	1	500001	C	A	40	36	1	1.17949
EstSalk	1	500436	C	T	40	30	1	1.03226
EstSalk	1	500921	T	A	38	30	0.967742	1.27778
EstSalk	1	501445	C	T	40	27	1	1
EstSalk	1	501586	T	A	40	32	1	1
EstSalk	1	501912	A	G	40	47	1	1
EstSalk	1	502092	T	C	40	39	1	1
EstSalk	1	502177	T	A	40	37	1	1
EstSalk	1	502178	T	A	40	38	1	1
EstSalk	1	502294	T	-	36	25	0.806452	1
EstSalk	1	503234	A	-	30	15	0.714286	1
EstSalk	1	503235	A	T	38	22	1	1
EstSalk	1	503236	A	T	38	21	1	1
EstSalk	1	503237	A	T	40	23	1	1
EstSalk	1	503238	A	T	40	23	1	1
EstSalk	1	503239	A	T	40	23	1	1
EstSalk	1	503240	A	T	40	24	1	1
EstSalk	1	503241	A	T	40	21	0.913043	1
EstSalk	1	503836	T	A	40	32	1	1
EstSalk	1	503930	A	G	40	37	1	1
EstSalk	1	505651	A	T	30	10	1	1
EstSalk	1	505652	A	T	30	10	1	1
EstSalk	1	505653	A	T	30	12	1	1
EstSalk	1	505654	A	T	30	12	1	1
EstSalk	1	505788	T	A	34	19	0.863636	1
EstSalk	1	506098	T	A	32	28	0.965517	1
EstSalk	1	507581	A	-	40	31	0.939394	1
EstSalk	1	509713	A	G	40	36	1	1
EstSalk	1	510679	T	-	28	21	0.7	1
EstSalk	1	510791	A	T	40	30	1	1
EstSalk	1	510792	A	T	40	30	1	1
EstSalk	1	512692	A	G	40	36	0.972973	1
EstSalk	1	513805	T	-	38	27	0.964286	1
EstSalk	1	514894	G	C	40	41	1	1
EstSalk	1	515072	G	A	40	22	1	1
EstSalk	1	515473	A	G	40	28	1	1
EstSalk	1	515831	G	A	40	41	1	1
EstSalk	1	516333	A	-	36	22	0.814815	1
EstSalk	1	516334	A	-	36	22	0.846154	1
EstSalk	1	516502	C	T	40	24	1	1
EstSalk	1	516613	T	A	40	26	1	1
EstSalk	1	516840	G	A	40	28	1	1
EstSalk	1	516887	A	C	40	23	1	1
EstSalk	1	516889	A	-	40	23	1	1
EstSalk	1	516898	C	A	40	28	1	1
EstSalk	1	516904	A	T	40	29	1	1
EstSalk	1	516907	G	A	40	26	1	1
EstSalk	1	516969	A	C	40	29	1	1
EstSalk	1	516984	A	G	40	30	1	1
EstSalk	1	517010	G	A	32	34	0.971429	1
EstSalk	1	517032	C	A	40	35	1	1
EstSalk	1	517121	G	A	40	32	1	1
EstSalk	1	517452	T	C	40	34	1	1
EstSalk	1	517553	C	A	40	34	1	1
EstSalk	1	517583	A	C	40	32	1	1
EstSalk	1	517670	T	A	40	44	1	1
EstSalk	1	518074	G	C	40	31	1	1
EstSalk	1	518473	C	T	40	28	0.965517	1
EstSalk	1	518499	A	G	40	29	0.966667	1
EstSalk	1	518502	G	A	40	32	0.969697	1
EstSalk	1	518504	C	T	40	34	1	1
EstSalk	1	518511	C	G	40	37	1	1
EstSalk	1	518523	T	G	40	36	1	1
EstSalk	1	518538	C	G	40	38	1	1
EstSalk	1	518570	A	T	40	37	1	1
EstSalk	1	518582	G	A	40	34	1	1
EstSalk	1	518585	A	T	40	33	1	1
EstSalk	1	518607	A	C	40	22	1	1
EstSalk	1	518639	C	T	32	9	1	1
EstSalk	1	518652	T	C	32	8	1	1
EstSalk	1	518695	G	A	32	11	1	1
EstSalk	1	518728	C	T	40	25	1	1
EstSalk	1	518747	T	C	40	30	1	1
EstSalk	1	518765	C	A	40	33	1	1
EstSalk	1	518782	C	G	40	41	1	1
EstSalk	1	518842	T	-	40	28	0.903226	1
EstSalk	1	518892	G	T	40	31	1	1
EstSalk	1	518897	A	G	40	34	1	1
EstSalk	1	518899	G	A	40	35	1	1
EstSalk	1	518917	G	T	40	34	0.944444	1
EstSalk	1	518918	A	G	38	34	0.944444	1
EstSalk	1	518936	A	T	40	37	1	1
EstSalk	1	518983	T	A	40	31	1	1
EstSalk	1	518998	G	A	40	32	1	1
EstSalk	1	519007	T	-	30	25	0.806452	1
EstSalk	1	519008	T	G	36	25	0.806452	1
EstSalk	1	519012	T	G	38	25	0.833333	1
EstSalk	1	519069	A	G	40	28	1	1
EstSalk	1	519201	T	C	40	26	1	1
EstSalk	1	519270	T	C	40	31	1	1
EstSalk	1	519342	C	T	40	33	1	1
EstSalk	1	519387	A	C	40	27	1	1
EstSalk	1	519408	G	C	40	23	1	1
EstSalk	1	519456	G	C	40	15	1	1
EstSalk	1	519471	C	T	40	17	1	1
EstSalk	1	519480	C	T	40	15	1	1
EstSalk	1	519537	C	T	40	22	1	1
EstSalk	1	519558	T	C	40	24	0.96	1
EstSalk	1	519672	G	A	40	20	1	1
EstSalk	1	519756	C	T	40	20	1	1
EstSalk	1	519804	C	T	40	25	1	1
EstSalk	1	519807	C	T	40	25	1	1
EstSalk	1	519810	T	C	40	25	1	1
EstSalk	1	519852	T	C	40	23	1	1
EstSalk	1	519939	G	A	40	27	1	1
EstSalk	1	520005	T	C	40	26	1	1
EstSalk	1	520050	G	A	40	26	1	1
EstSalk	1	520098	A	G	40	25	1	1
EstSalk	1	520149	T	C	40	20	1	1
EstSalk	1	520155	A	G	40	19	0.95	1
EstSalk	1	520313	C	A	40	23	1	1
EstSalk	1	520401	T	-	40	29	0.935484	1
EstSalk	1	520405	A	-	38	29	0.878788	1
EstSalk	1	520406	A	T	40	32	0.969697	1
EstSalk	1	520408	C	A	38	29	0.878788	1
EstSalk	1	520409	A	G	38	29	0.852941	1
EstSalk	1	520429	A	-	38	27	0.9	1
EstSalk	1	520468	T	C	40	23	0.92	1
EstSalk	1	520477	A	-	38	21	0.875	1
EstSalk	1	520478	C	-	38	21	0.875	1
EstSalk	1	520480	A	G	40	22	0.916667	1
EstSalk	1	520569	G	A	32	13	1	1
EstSalk	1	520622	G	A	40	20	1	1
EstSalk	1	520665	C	A	40	15	1	1
EstSalk	1	520831	A	C	40	35	1	1
EstSalk	1	521012	C	A	40	25	1	1
EstSalk	1	521618	T	G	40	38	1	1
EstSalk	1	521941	G	A	40	28	1	1
EstSalk	1	522045	G	C	40	33	1	1
EstSalk	1	522121	A	G	40	29	1	1
EstSalk	1	522146	T	G	40	31	1	1
EstSalk	1	522172	G	T	40	23	1	1
EstSalk	1	522173	T	C	40	23	1	1
EstSalk	1	522195	T	-	28	14	0.823529	1
EstSalk	1	522196	T	A	34	14	0.875	1
EstSalk	1	522223	A	G	32	10	1	1
EstSalk	1	522501	C	A	28	3	1	1
EstSalk	1	522507	T	A	28	4	0.8	1
EstSalk	1	522530	G	A	32	15	0.9375	1
EstSalk	1	522644	G	T	40	34	1	1
EstSalk	1	522679	A	T	40	38	1	1
EstSalk	1	522699	G	T	40	39	1	1
EstSalk	1	522701	T	A	40	41	0.97619	1
EstSalk	1	522708	C	G	40	40	0.97561	1
EstSalk	1	522740	C	A	40	38	1	1
EstSalk	1	522744	C	G	40	36	1	1
EstSalk	1	522756	A	T	40	32	1	1
EstSalk	1	522762	T	G	40	29	1	1
EstSalk	1	522763	T	A	40	30	1	1
EstSalk	1	522778	A	G	40	23	1	1
EstSalk	1	522808	A	T	38	13	1	1
EstSalk	1	522814	T	-	38	10	1	1
EstSalk	1	522817	G	A	30	10	1	1
EstSalk	1	522822	C	T	30	9	1	1
EstSalk	1	522840	A	T	28	4	1	1
EstSalk	1	522841	A	T	28	4	1	1
EstSalk	1	522844	A	T	28	4	1	1
EstSalk	1	523400	G	A	32	5	1	1
EstSalk	1	523401	G	C	32	7	1	1
EstSalk	1	523407	T	A	32	7	1	1
EstSalk	1	523414	T	C	32	10	1	1
EstSalk	1	523472	A	T	40	34	0.971429	1
EstSalk	1	523475	C	A	40	34	1	1
EstSalk	1	523535	A	T	40	25	1	1
EstSalk	1	523545	T	C	40	23	1	1
EstSalk	1	523623	A	C	32	17	1	1
EstSalk	1	523626	G	A	32	17	1	1
EstSalk	1	523682	T	C	40	28	1	1
EstSalk	1	523780	A	T	40	30	1	1
EstSalk	1	523808	T	G	38	19	1	1
EstSalk	1	523830	C	T	32	14	1	1
EstSalk	1	523838	A	C	32	13	1	1
EstSalk	1	523940	G	A	30	7	1	1
EstSalk	1	523962	A	-	32	15	1	1
EstSalk	1	523963	T	C	32	16	0.941176	1
EstSalk	1	523964	T	A	32	17	1	1
EstSalk	1	524011	A	G	40	41	1	1
EstSalk	1	524228	A	G	40	27	0.9	1
EstSalk	1	524234	G	A	40	28	0.965517	1
EstSalk	1	524353	T	G	40	37	1	1
EstSalk	1	524388	G	C	40	29	1	1
EstSalk	1	524430	C	T	40	32	1	1
EstSalk	1	524442	A	T	40	27	0.964286	1
EstSalk	1	524446	C	A	40	26	0.962963	1
EstSalk	1	524449	A	G	40	23	1	1
EstSalk	1	524463	T	G	40	29	1	1
EstSalk	1	524472	A	-	38	30	0.9375	1
EstSalk	1	524506	T	C	40	30	1	1
EstSalk	1	524735	T	A	40	23	1	1
EstSalk	1	525154	T	A	40	31	1	1
EstSalk	1	525156	C	T	40	32	1	1
EstSalk	1	525178	T	G	40	34	1	1
EstSalk	1	525185	C	T	40	34	1	1
EstSalk	1	525870	G	A	40	18	1	1
EstSalk	1	526350	T	G	40	33	0.970588	1
EstSalk	1	526370	A	T	40	29	1	1
EstSalk	1	527208	T	A	40	26	1	1
EstSalk	1	527584	A	T	40	43	1	1
EstSalk	1	527611	G	T	40	48	1	1
EstSalk	1	527618	A	C	40	47	1	1
EstSalk	1	527655	C	T	40	36	1	1
EstSalk	1	527711	C	T	40	31	1	1
EstSalk	1	527738	C	T	40	30	0.967742	1.06061
EstSalk	1	527756	C	T	40	26	1	1.07143
EstSalk	1	527811	T	G	38	17	0.944444	1.14286
EstSalk	1	527840	G	T	40	22	1	1.04348
EstSalk	1	527852	C	T	40	28	1	1.03448
EstSalk	1	527936	A	-	32	15	1	1
EstSalk	1	527942	A	T	32	14	0.933333	1
EstSalk	1	527946	G	T	32	13	0.928571	1
EstSalk	1	527948	A	C	30	12	0.923077	1
EstSalk	1	527990	T	A	32	14	1	1
EstSalk	1	528019	C	T	40	26	1	1
EstSalk	1	528048	A	G	40	33	1	1
EstSalk	1	528317	A	-	38	21	0.954545	1.04348
EstSalk	1	528348	G	C	40	21	0.954545	1.04348
EstSalk	1	528380	T	A	40	26	0.962963	1
EstSalk	1	528397	T	C	40	27	1	1
EstSalk	1	528433	C	A	40	30	1	1
EstSalk	1	528607	T	G	40	30	0.967742	1
EstSalk	1	528715	T	A	40	33	1	1
EstSalk	1	529064	T	A	40	39	0.951219	1
EstSalk	1	529253	T	C	40	41	1	1
EstSalk	1	529308	A	G	40	39	0.975	1
EstSalk	1	530910	T	C	40	37	1	1
EstSalk	1	532945	T	A	40	25	1	1
EstSalk	1	535965	G	A	40	37	1	1
EstSalk	1	537291	T	A	38	24	1	1
EstSalk	1	537297	C	A	40	23	1	1
EstSalk	1	537531	A	C	40	31	1	1
EstSalk	1	537549	G	A	40	37	1	1
EstSalk	1	538192	A	T	40	32	1	1
EstSalk	1	538503	C	T	40	27	1	1
EstSalk	1	538659	C	T	40	26	1	1
EstSalk	1	538857	A	C	40	35	1	1
EstSalk	1	538880	T	-	40	37	0.925	1
EstSalk	1	538917	C	T	40	39	1	1
EstSalk	1	538949	C	T	38	28	0.965517	1
EstSalk	1	539030	C	A	40	28	1	1
EstSalk	1	539086	T	C	40	31	1	1
EstSalk	1	539103	T	A	40	30	1	1
EstSalk	1	539144	T	C	40	35	1	1
EstSalk	1	539160	C	T	40	39	1	1
EstSalk	1	539170	C	T	40	37	1	1
EstSalk	1	539238	G	T	40	29	1	1
EstSalk	1	539305	T	-	38	24	0.857143	1
EstSalk	1	539307	T	C	40	26	0.962963	1
EstSalk	1	539310	A	T	40	28	1	1
EstSalk	1	539323	A	G	40	36	1	1
EstSalk	1	539350	A	G	40	41	1	1
EstSalk	1	539366	T	C	40	35	1	1
EstSalk	1	539374	T	A	40	35	0.945946	1
EstSalk	1	539381	A	-	40	35	0.945946	1
EstSalk	1	539507	G	A	40	22	1	1
EstSalk	1	539530	T	C	40	23	1	1
EstSalk	1	539532	A	G	40	24	1	1
EstSalk	1	539543	C	A	40	23	1	1
EstSalk	1	539549	G	T	40	22	1	1
EstSalk	1	539564	C	T	40	28	1	1
EstSalk	1	539658	A	G	40	27	1	1
EstSalk	1	539733	A	G	40	20	1	1
EstSalk	1	539969	A	G	32	9	1	1
EstSalk	1	539972	G	C	32	8	1	1
EstSalk	1	540035	C	A	32	14	0.933333	1
EstSalk	1	540058	T	G	40	23	0.958333	1
EstSalk	1	540210	A	G	40	43	1	1
EstSalk	1	540234	G	A	40	42	0.976744	1
EstSalk	1	540237	C	A	40	45	0.978261	1
EstSalk	1	540240	T	G	40	45	0.978261	1
EstSalk	1	540248	T	C	40	44	0.977778	1
EstSalk	1	540275	T	G	40	45	1	1
EstSalk	1	540290	C	A	40	45	1	1
EstSalk	1	540315	C	T	40	43	0.977273	1
EstSalk	1	540348	G	-	32	31	0.794872	1
EstSalk	1	540352	A	C	38	32	0.842105	1
EstSalk	1	540357	G	-	32	32	0.888889	1
EstSalk	1	540364	G	A	40	35	0.972222	1
EstSalk	1	540424	A	T	32	9	1	1
EstSalk	1	541076	A	-	30	8	0.888889	1
EstSalk	1	541077	A	-	30	8	0.888889	1
EstSalk	1	541090	G	C	32	14	1	1
EstSalk	1	541091	G	A	32	14	1	1
EstSalk	1	541140	G	-	32	35	0.921053	1
EstSalk	1	541147	A	T	40	37	0.973684	1
EstSalk	1	541184	T	C	38	45	0.957447	1
EstSalk	1	541186	T	C	40	44	0.977778	1
EstSalk	1	541193	G	T	40	43	0.977273	1
[truncated: 710,271 more rows]
