# Supplementary material for: Plant Genetic Archaeology: Whole-Genome Sequencing Reveals the Pedigree of a Classical Trisomic Line
Source: G3 (Bethesda). 2014 Dec 18;5(2):253–9. doi: 10.1534/g3.114.015156 (PMC4321033; doi:10.1534/g3.114.015156)
Supplement: Supporting Information [file supp_g3.114.015156_TableS4.txt]

genotype	chromosome	position	reference	non-reference	quality	support	concordance	copy
gi-1	1	103319	G	C	40	13	1	1
gi-1	1	611459	T	A	40	13	1	1
gi-1	1	859311	T	-	40	13	1	1
gi-1	1	859992	G	-	40	12	1	1
gi-1	1	868294	G	-	40	11	1	1
gi-1	1	870590	C	-	40	17	1	1
gi-1	1	904217	G	-	40	12	1	1
gi-1	1	926694	C	T	40	9	1	1
gi-1	1	928006	T	-	40	12	1	1
gi-1	1	929190	G	T	40	14	1	1
gi-1	1	929191	G	T	40	14	1	1
gi-1	1	1691483	T	-	30	15	0.789474	1
gi-1	1	1706240	G	T	40	9	1	1
gi-1	1	2052323	T	C	28	8	0.8	1
gi-1	1	2055431	A	T	40	24	1	1
gi-1	1	2123927	G	-	40	15	1	1
gi-1	1	2676352	A	-	40	10	0.909091	1
gi-1	1	2676362	A	-	40	10	0.909091	1
gi-1	1	2676632	A	-	38	16	0.941176	1
gi-1	1	2676778	G	-	40	12	0.923077	1
gi-1	1	2676815	A	-	40	15	1	1
gi-1	1	2676855	T	-	38	19	0.863636	1
gi-1	1	2676952	T	-	38	12	0.8	1
gi-1	1	2676974	T	-	40	18	0.9	1
gi-1	1	2676989	C	-	40	20	1	1
gi-1	1	2769602	C	A	40	13	1	1
gi-1	1	2769604	C	A	40	12	1	1
gi-1	1	3496990	T	C	40	15	1	1
gi-1	1	4539730	A	-	36	14	0.823529	1
gi-1	1	4582179	A	T	40	15	1	1
gi-1	1	4582213	G	T	38	15	1	1
gi-1	1	4582287	G	A	38	6	1	1
gi-1	1	4582290	C	A	38	6	1	1
gi-1	1	4582292	C	A	38	8	1	1
gi-1	1	4790736	A	-	40	8	1	1
gi-1	1	4790737	A	-	40	8	1	1
gi-1	1	5205941	G	T	38	6	1	1
gi-1	1	5378482	T	-	40	16	1	1
gi-1	1	5534722	G	A	40	11	1	1
gi-1	1	5699993	C	A	40	15	1	1
gi-1	1	5819658	C	A	38	9	1	1
gi-1	1	6736200	A	G	27	3	1	1.25
gi-1	1	7004559	G	A	40	10	1	1
gi-1	1	7056152	C	A	36	6	1	1
gi-1	1	7393096	G	T	36	8	0.888889	1
gi-1	1	7675677	G	T	40	18	1	1.05263
gi-1	1	7787750	A	-	36	10	0.833333	1
gi-1	1	7787753	T	-	36	10	0.909091	1
gi-1	1	8066724	A	-	38	8	0.8	1
gi-1	1	8066725	C	-	38	8	0.8	1
gi-1	1	8066727	G	-	38	8	0.888889	1
gi-1	1	8066728	G	-	38	8	0.888889	1
gi-1	1	8066729	C	-	38	8	0.888889	1
gi-1	1	8325810	C	T	40	22	1	1
gi-1	1	8371003	N	G	40	18	1	1
gi-1	1	8458998	T	C	28	4	1	1.66667
gi-1	1	8675535	T	A	38	11	1	1
gi-1	1	8715434	T	-	40	17	1	1
gi-1	1	8739054	T	-	40	11	1	1
gi-1	1	8764971	G	-	40	14	1	1
gi-1	1	8794957	A	T	27	4	0.8	1.375
gi-1	1	9005247	A	C	30	4	1	1
gi-1	1	9019348	A	T	40	11	1	1
gi-1	1	9201667	G	A	38	14	1	1
gi-1	1	9346332	N	T	38	12	1	1
gi-1	1	9346344	G	T	38	11	1	1
gi-1	1	9383585	T	-	40	10	1	1
gi-1	1	9453796	A	-	40	9	1	1
gi-1	1	9730217	T	A	38	13	0.928571	1
gi-1	1	9958155	T	A	38	17	1	1
gi-1	1	10115404	A	-	30	7	0.777778	1
gi-1	1	10115406	T	-	28	7	0.7	1
gi-1	1	10253008	A	-	38	12	0.923077	1
gi-1	1	10417329	C	T	40	18	1	1
gi-1	1	10417330	G	C	40	18	1	1
gi-1	1	10417334	G	A	40	17	1	1
gi-1	1	10417500	A	-	38	17	0.894737	1
gi-1	1	10438732	T	A	40	7	1	1
gi-1	1	10525650	C	T	40	16	1	1.16667
gi-1	1	10579469	T	A	40	18	1	1
gi-1	1	11023653	A	T	40	18	0.947368	1
gi-1	1	11202205	A	-	28	9	0.75	1
gi-1	1	11382595	C	-	40	14	0.933333	1
gi-1	1	11410119	T	G	40	10	1	1
gi-1	1	11703974	T	A	40	16	1	1
gi-1	1	11953620	G	T	40	11	1	1
gi-1	1	12182361	G	-	32	13	0.764706	1
gi-1	1	12192624	Y	C	40	15	1	1
gi-1	1	12292417	N	G	40	12	1	1
gi-1	1	12292733	N	A	40	11	1	1
gi-1	1	12293600	N	A	40	16	1	1
gi-1	1	12293880	N	T	40	15	1	1
gi-1	1	12294101	N	C	40	15	1	1
gi-1	1	12294325	N	C	40	8	1	1
gi-1	1	12294540	N	T	40	13	1	1
gi-1	1	12294642	N	G	40	7	1	1
gi-1	1	12294737	N	G	40	10	1	1
gi-1	1	12298772	T	A	40	13	1	1.07143
gi-1	1	12376722	N	T	40	14	1	1
gi-1	1	12376766	N	A	32	9	1	1
gi-1	1	12376979	N	A	40	11	1	1
gi-1	1	12377454	N	G	40	8	1	1
gi-1	1	12379248	N	A	40	7	1	1
gi-1	1	12577513	T	C	40	19	1	1
gi-1	1	12654672	T	-	38	16	0.941176	1
gi-1	1	12730057	A	-	28	7	0.7	1
gi-1	1	12819071	C	T	30	9	1	1.38462
gi-1	1	12854804	C	A	40	15	1	1.0625
gi-1	1	12875959	C	T	40	17	1	1
gi-1	1	12876141	G	A	40	12	1	1.07692
gi-1	1	12876146	C	T	40	12	1	1.07692
gi-1	1	12876778	A	G	40	8	1	1
gi-1	1	13177437	C	A	32	6	1	1
gi-1	1	13179838	T	G	40	11	1	1
gi-1	1	13267443	T	C	40	11	1	1
gi-1	1	13296246	A	C	40	11	1	1
gi-1	1	13308159	T	A	40	17	1	1
gi-1	1	13356381	T	-	40	12	1	1
gi-1	1	13439542	G	C	40	8	1	1
gi-1	1	13646647	W	A	40	8	1	1.11111
gi-1	1	13658634	T	A	38	7	1	1
gi-1	1	13661589	G	A	34	3	1	1
gi-1	1	13841927	C	T	30	9	0.75	1.2
gi-1	1	13841928	C	T	34	9	0.818182	1.21429
gi-1	1	13946808	T	C	32	10	1	1.63636
gi-1	1	13972302	G	T	40	8	1	1
gi-1	1	14225528	C	A	40	11	1	1.08333
gi-1	1	14388511	T	A	40	11	1	1.15385
gi-1	1	14434188	C	A	40	9	1	1
gi-1	1	14449030	G	T	40	10	1	1
gi-1	1	14474432	N	G	40	13	1	1.14286
gi-1	1	14494336	T	G	32	10	1	1
gi-1	1	14499895	C	A	40	17	1	1
gi-1	1	14508558	N	T	40	12	1	1
gi-1	1	14508749	N	A	40	18	1	1
gi-1	1	14508959	A	G	40	22	1	1
gi-1	1	14508965	G	A	40	21	0.913043	1.16
gi-1	1	14508966	T	G	40	20	0.909091	1.16667
gi-1	1	14508968	T	C	40	23	1	1.16
gi-1	1	14509096	A	T	38	5	1	1
gi-1	1	14509417	C	G	28	3	1	1
gi-1	1	14509418	A	T	28	3	1	1
gi-1	1	14509430	A	C	32	6	1	1
gi-1	1	14509499	N	A	40	11	1	1.08333
gi-1	1	14509718	T	G	25	12	0.75	1
gi-1	1	14509726	A	T	38	14	0.823529	1
gi-1	1	14511310	N	T	40	20	1	1
gi-1	1	14543413	C	A	38	13	1	1.25
gi-1	1	14543683	N	A	40	6	1	1
gi-1	1	14545565	A	C	34	4	0.8	1
gi-1	1	14581790	N	A	32	10	1	1
gi-1	1	14586139	T	-	32	6	1	1
gi-1	1	14586140	T	-	32	6	1	1
gi-1	1	14592463	N	C	40	36	1	1
gi-1	1	14595816	T	A	38	6	1	1
gi-1	1	14596051	A	T	40	15	1	1
gi-1	1	14604856	A	-	40	23	0.958333	1
gi-1	1	14607643	G	T	40	13	1	1
gi-1	1	14607867	C	A	32	10	1	1
gi-1	1	14608106	A	G	40	10	1	1
gi-1	1	14608141	A	G	30	6	1	1.6
gi-1	1	14609389	A	G	38	53	1	1
gi-1	1	14609408	C	T	32	35	1	1
gi-1	1	14609444	C	G	30	8	1	1.5
gi-1	1	14609445	T	G	28	6	0.75	1.5
gi-1	1	14610472	C	A	32	6	1	1.14286
gi-1	1	14656954	C	T	28	3	1	1
gi-1	1	14656959	T	A	30	4	1	1
gi-1	1	14721925	A	C	30	51	0.784615	1.0303
gi-1	1	14888214	T	-	36	3	1	1
gi-1	1	14888267	A	-	38	6	0.857143	1
gi-1	1	14893022	A	-	34	4	0.8	1
gi-1	1	14999084	T	C	40	11	1	1.08333
gi-1	1	15036547	G	T	40	19	1	1
gi-1	1	15071535	T	A	40	6	1	1
gi-1	1	15092146	G	T	38	7	1	1.22222
gi-1	1	15095196	A	C	26	70	0.804598	1.53488
gi-1	1	15099976	T	G	30	72	0.911392	1.53465
gi-1	1	15100328	N	A	32	21	1	1.68
gi-1	1	15100866	T	A	34	48	0.813559	1.35484
gi-1	1	15102697	T	C	27	49	0.742424	1.5
gi-1	1	15136277	T	A	25	36	0.782609	1.06122
gi-1	1	15136306	T	C	25	41	0.759259	1.10169
gi-1	1	15138824	G	A	25	19	0.703704	1
gi-1	1	15138870	G	A	25	26	0.722222	1
gi-1	1	15143197	N	T	40	11	1	1
gi-1	1	15195896	C	T	28	5	0.714286	1.125
gi-1	1	15198929	G	C	25	32	0.761905	1.06667
gi-1	1	15200389	C	A	25	18	0.72	1
gi-1	1	15297979	C	A	27	61	0.884058	1.12329
gi-1	1	15378073	N	C	30	7	1	1.3
gi-1	1	15417627	G	T	40	6	1	1
gi-1	1	15419783	G	A	40	23	1	1
gi-1	1	15428792	A	-	38	14	1	1
gi-1	1	15430833	T	A	38	5	1	1
gi-1	1	15430836	A	C	38	5	1	1
gi-1	1	15433940	A	-	40	12	0.923077	1
gi-1	1	15435608	C	T	30	8	1	1.33333
gi-1	1	15435610	G	A	30	7	1	1.375
gi-1	1	15435612	C	T	30	6	1	1.42857
gi-1	1	15435614	T	A	32	5	1	1
gi-1	1	15435619	C	T	32	5	1	1
gi-1	1	15436265	C	-	30	4	1	1
gi-1	1	15436401	T	A	32	7	1	1.66667
gi-1	1	15436424	A	G	32	7	1	1.66667
gi-1	1	15436426	T	A	32	7	1	1.66667
gi-1	1	15436591	G	A	40	16	1	1
gi-1	1	15436592	A	T	40	16	1	1
gi-1	1	15436624	T	A	40	14	1	1
gi-1	1	15436625	A	G	40	14	1	1
gi-1	1	15436804	T	G	28	16	0.761905	1.46429
gi-1	1	15436900	T	A	40	29	1	1.125
gi-1	1	15437176	C	-	30	104	0.945455	1
gi-1	1	15437307	C	G	40	27	0.964286	1
gi-1	1	15437308	A	G	32	27	0.964286	1
gi-1	1	15437309	G	C	40	27	0.9	1
gi-1	1	15437348	T	-	38	48	0.96	1
gi-1	1	15437644	G	C	28	81	0.826531	1.12381
gi-1	1	15437665	C	G	28	84	0.84	1.13761
gi-1	1	15437837	T	C	28	108	0.84375	1.00775
gi-1	1	15437861	A	G	28	115	0.871212	1.01493
gi-1	1	15437915	T	A	32	105	1	1.0367
gi-1	1	15437969	A	C	38	43	0.934783	1.04167
gi-1	1	15437972	T	G	38	41	0.911111	1.04255
gi-1	1	15437993	A	T	25	19	0.791667	1.04
gi-1	1	15437994	A	G	25	17	0.73913	1.04167
gi-1	1	15438095	A	T	38	24	1	1.04
gi-1	1	15438103	C	T	40	25	1	1.03846
gi-1	1	15440356	T	-	40	14	1	1
gi-1	1	15450089	T	-	40	19	1	1
gi-1	1	15487017	A	G	40	10	1	1
gi-1	1	15487189	A	-	38	7	1	1
gi-1	1	15507179	G	T	40	17	1	1.05556
gi-1	1	15507201	G	C	40	18	1	1.05263
gi-1	1	15564077	C	A	40	8	1	1.11111
gi-1	1	15596196	T	C	28	3	1	1
gi-1	1	15656727	A	C	40	9	1	1
gi-1	1	15670349	C	A	40	14	1	1
gi-1	1	15690668	N	A	38	13	1	1.28571
gi-1	1	15738320	G	T	40	14	1	1
gi-1	1	15739799	G	T	40	10	1	1
gi-1	1	15747323	N	C	40	17	1	1
gi-1	1	15747379	C	G	32	19	0.95	1
gi-1	1	15797212	C	-	40	13	0.928571	1
gi-1	1	15833219	C	T	34	42	0.807692	1.23636
gi-1	1	15972403	A	T	40	15	1	1
gi-1	1	16096853	A	T	28	3	1	1
gi-1	1	16132221	A	-	40	6	1	1
gi-1	1	16362993	C	A	40	11	1	1
gi-1	1	16510110	A	C	28	50	0.769231	1.15584
gi-1	1	16510490	C	T	30	119	0.908397	1.26744
gi-1	1	16510852	C	A	26	67	0.8375	1.4
gi-1	1	16510857	A	C	32	67	0.8375	1.3937
gi-1	1	16510858	T	C	32	66	0.825	1.38889
gi-1	1	16512817	T	C	25	37	0.787234	1.07843
gi-1	1	16512991	N	A	30	18	1	1.43333
gi-1	1	16513079	A	G	34	60	0.833333	1.04054
gi-1	1	16513349	T	C	40	61	0.910448	1
gi-1	1	16513451	N	T	38	9	1	1.25
gi-1	1	16513563	T	G	34	48	0.842105	1
gi-1	1	16513601	T	C	34	52	0.866667	1
gi-1	1	16514029	T	G	25	31	0.738095	1.17647
gi-1	1	16514051	A	G	25	25	0.714286	1.10256
gi-1	1	16514302	A	G	34	43	0.826923	1.1746
gi-1	1	16514776	A	T	36	43	0.811321	1
gi-1	1	16514855	G	A	38	53	0.913793	1.09375
gi-1	1	16515445	G	T	34	72	0.878049	1.05747
gi-1	1	16515535	G	C	34	30	0.857143	1.39655
gi-1	1	16515736	T	G	30	13	0.928571	1.74074
gi-1	1	16516164	A	G	32	37	0.840909	1.46988
gi-1	1	16516179	G	A	32	48	0.872727	1.32099
gi-1	1	16516431	T	C	28	26	0.8125	1.58974
gi-1	1	16517149	C	G	27	41	0.773585	1.24286
gi-1	1	16518141	C	G	36	39	0.866667	1.08163
gi-1	1	16518276	N	T	40	30	1	1.09091
gi-1	1	16518332	T	C	36	66	0.88	1.03846
gi-1	1	16518689	T	C	34	63	0.875	1.04
gi-1	1	16518690	A	C	34	65	0.878378	1.03896
gi-1	1	16518775	G	A	34	65	0.822785	1.02469
gi-1	1	16519682	T	A	27	68	0.790698	1.40336
gi-1	1	16520105	C	T	26	49	0.803279	1.42
gi-1	1	16520106	A	C	34	55	0.887097	1.41584
gi-1	1	16522314	C	G	36	30	0.810811	1.02632
gi-1	1	16522650	A	G	25	28	0.717949	1
gi-1	1	16522796	A	G	25	25	0.735294	1
gi-1	1	16522801	T	C	30	25	0.757576	1
gi-1	1	16522811	G	T	36	25	0.806452	1
gi-1	1	16522828	A	C	25	25	0.757576	1
gi-1	1	16522850	N	G	40	41	1	1
gi-1	1	16522855	G	A	25	34	0.772727	1
gi-1	1	16522861	T	C	30	33	0.825	1
gi-1	1	16522936	G	A	36	35	0.833333	1.06667
gi-1	1	16523041	C	A	34	41	0.803922	1.16393
gi-1	1	16523174	A	G	25	34	0.755556	1.08163
gi-1	1	16523338	T	C	34	37	0.804348	1.27419
gi-1	1	16523342	C	T	32	39	0.8125	1.28788
gi-1	1	16523653	A	G	34	58	0.878788	1.14286
gi-1	1	16523656	G	A	34	59	0.893939	1.14286
gi-1	1	16523704	A	G	38	51	0.944444	1.18182
gi-1	1	16523746	C	T	38	62	0.939394	1.01493
gi-1	1	16524034	T	C	25	38	0.716981	1.05357
gi-1	1	16524096	T	C	30	51	0.796875	1.0303
gi-1	1	16525063	T	C	28	64	0.810127	1.02469
gi-1	1	16526863	A	T	34	62	0.861111	1.125
gi-1	1	16526868	C	T	34	59	0.893939	1.13514
gi-1	1	16527170	T	C	36	55	0.873016	1.03077
gi-1	1	16527424	A	G	25	36	0.734694	1.05769
gi-1	1	16601794	G	A	40	8	1	1
gi-1	1	16601883	A	-	38	7	0.875	1
gi-1	1	16692849	G	T	40	8	1	1.11111
gi-1	1	17111141	W	T	40	20	1	1
gi-1	1	17111309	W	T	40	9	1	1
gi-1	1	17111312	W	T	40	9	1	1
gi-1	1	17142007	T	A	25	17	0.73913	1.08333
gi-1	1	17142008	A	C	25	17	0.73913	1.08333
gi-1	1	17498444	N	T	38	10	1	1
gi-1	1	17624941	C	T	32	8	1	1
gi-1	1	17714129	C	A	40	10	1	1
gi-1	1	18396142	C	T	40	15	1	1
gi-1	1	18396146	G	C	40	15	1	1
gi-1	1	18396153	C	T	40	15	1	1
gi-1	1	18396166	C	T	40	12	1	1
gi-1	1	18396176	C	T	40	12	1	1
gi-1	1	18396179	G	T	40	13	1	1
gi-1	1	18396184	C	-	40	12	1	1
gi-1	1	18396188	C	A	40	12	1	1
gi-1	1	18396191	T	A	40	12	1	1
gi-1	1	18396195	T	A	40	12	1	1
gi-1	1	18398160	G	A	32	7	1	1
gi-1	1	18719574	T	A	40	13	1	1
gi-1	1	18801894	T	-	40	23	0.958333	1
gi-1	1	19280535	T	-	38	15	0.833333	1
gi-1	1	19368705	N	A	32	6	0.857143	1
gi-1	1	19680182	G	A	40	11	0.916667	1
gi-1	1	19737348	T	A	36	6	0.857143	1
gi-1	1	20054775	G	A	40	15	1	1
gi-1	1	20054776	C	T	40	15	1	1
gi-1	1	20279625	A	-	38	13	0.928571	1
gi-1	1	20686422	T	C	40	12	1	1
gi-1	1	20824639	A	T	38	11	1	1.21429
gi-1	1	21206550	A	-	40	12	1	1
gi-1	1	21206555	G	T	40	12	1	1
gi-1	1	21231655	C	-	38	14	0.875	1
gi-1	1	21508826	G	T	40	15	1	1
gi-1	1	21647589	A	-	40	13	1	1
gi-1	1	21744276	C	T	40	12	1	1
gi-1	1	21763990	T	A	40	9	1	1
gi-1	1	21765160	G	A	40	10	1	1
gi-1	1	22112210	A	T	40	12	1	1
gi-1	1	22170154	G	T	40	11	1	1
gi-1	1	22320256	A	C	40	15	1	1
gi-1	1	22450407	A	T	38	6	1	1
gi-1	1	22615844	G	T	40	13	1	1
gi-1	1	22658173	A	-	40	12	1	1
gi-1	1	22945013	T	C	40	8	1	1
gi-1	1	23221355	T	-	38	7	0.875	1
gi-1	1	23221370	T	-	40	6	1	1
gi-1	1	23240294	T	C	32	12	1	1
gi-1	1	23240467	T	A	40	14	1	1.06667
gi-1	1	23640718	N	C	38	20	1	1
gi-1	1	23896372	G	T	38	9	1	1
gi-1	1	23927335	T	G	38	5	1	1
gi-1	1	24190844	A	C	40	19	1	1
gi-1	1	24553559	T	A	40	11	1	1
gi-1	1	25180655	G	T	40	17	1	1
gi-1	1	25180968	G	A	38	15	1	1
gi-1	1	25181050	C	T	40	21	1	1
gi-1	1	25182116	A	-	36	13	0.8125	1
gi-1	1	25890108	T	-	38	10	0.833333	1
gi-1	1	25890111	C	-	40	10	0.909091	1
gi-1	1	25890112	A	-	32	10	0.833333	1
gi-1	1	25890113	A	-	32	10	0.833333	1
gi-1	1	25890115	A	-	32	10	0.769231	1
gi-1	1	25890116	C	-	32	10	0.769231	1
gi-1	1	26144333	A	-	38	13	0.928571	1
gi-1	1	26364654	A	-	30	10	0.714286	1
gi-1	1	26364657	G	-	30	10	0.769231	1
gi-1	1	26621549	C	T	40	12	1	1
gi-1	1	28223558	C	A	40	19	1	1
gi-1	1	28319216	A	C	34	8	0.888889	1
gi-1	1	28369259	C	A	36	7	1	1
gi-1	1	28504480	G	A	40	10	1	1
gi-1	1	28815123	G	A	32	10	1	1
gi-1	1	28974889	G	T	40	16	1	1
gi-1	1	28974890	G	T	40	16	1	1
gi-1	1	29131142	T	-	40	17	1	1
gi-1	1	29453094	T	-	38	13	0.866667	1
gi-1	1	29469816	A	C	40	18	1	1
gi-1	1	29815244	A	T	40	10	1	1
gi-1	1	29830845	G	A	30	5	0.714286	1
gi-1	1	29830849	G	A	34	5	0.833333	1
gi-1	2	7523	N	G	36	9	1	1.25
gi-1	2	9378	N	G	30	10	1	1.4375
gi-1	2	12746	C	T	40	11	1	1.08333
gi-1	2	22178	G	T	40	10	1	1.16667
gi-1	2	52372	N	A	40	39	1	1.04878
gi-1	2	55086	C	A	40	45	1	1.02174
gi-1	2	85781	Y	T	40	12	1	1
gi-1	2	85834	K	T	40	15	1	1
gi-1	2	85836	S	G	40	16	1	1
gi-1	2	85844	K	T	40	18	1	1
gi-1	2	86536	K	T	40	18	1	1
gi-1	2	86541	G	-	38	15	0.882353	1
gi-1	2	86542	G	-	38	15	0.882353	1
gi-1	2	86543	A	-	38	15	0.882353	1
gi-1	2	708230	T	A	40	12	1	1
gi-1	2	709227	A	G	40	14	1	1
gi-1	2	761650	A	-	40	14	0.933333	1
gi-1	2	924278	G	A	25	6	0.75	1
gi-1	2	1608348	A	T	38	13	1	1.21429
gi-1	2	1784812	A	G	40	13	1	1
gi-1	2	1845984	A	-	40	12	0.923077	1
gi-1	2	2112678	A	C	40	12	1	1
gi-1	2	2227014	A	T	40	14	1	1
gi-1	2	2234092	T	-	36	8	0.888889	1
gi-1	2	2276319	G	T	40	14	1	1.06667
gi-1	2	2277877	T	G	40	16	1	1
gi-1	2	2296614	A	T	40	12	1	1
gi-1	2	2296621	A	G	40	11	1	1
gi-1	2	2530051	A	C	40	12	1	1
gi-1	2	2568811	C	T	40	10	1	1
gi-1	2	2599960	T	G	40	11	1	1.08333
gi-1	2	2644618	A	T	36	6	1	1.25
gi-1	2	2673209	A	G	40	13	1	1
gi-1	2	2695277	T	C	40	17	1	1
gi-1	2	2710218	T	C	40	7	1	1
gi-1	2	2718598	T	-	40	15	1	1
gi-1	2	2806509	A	G	40	12	1	1
gi-1	2	2828465	C	T	40	13	1	1
gi-1	2	2881909	G	A	40	12	1	1
gi-1	2	2902656	A	C	32	10	1	1
gi-1	2	3071372	A	C	40	8	1	1
gi-1	2	3071737	C	A	40	11	1	1
gi-1	2	3088089	G	T	25	12	0.75	1
gi-1	2	3105817	A	C	40	19	1	1
gi-1	2	3201598	A	T	40	16	1	1.05882
gi-1	2	3224111	C	A	38	6	1	1
gi-1	2	3550588	C	T	28	44	0.862745	1.74603
gi-1	2	3552437	G	-	40	16	1	1
gi-1	2	3610354	C	A	34	70	0.813953	1.11828
gi-1	2	3610413	C	T	32	85	0.833333	1.33929
gi-1	2	3610427	G	A	27	73	0.793478	1.30612
gi-1	2	3610807	R	A	25	8	1	1.55556
gi-1	2	3611495	A	G	32	12	0.923077	1.77143
gi-1	2	3611527	C	T	32	18	0.9	1.79365
gi-1	2	3611597	G	T	27	56	0.835821	1.52212
gi-1	2	3611632	T	A	27	57	0.780822	1.35417
gi-1	2	3611633	T	A	27	55	0.785714	1.36559
gi-1	2	3613231	T	C	28	130	0.849673	1.1118
gi-1	2	3614845	T	C	30	6	1	1.375
gi-1	2	3620202	N	T	40	10	1	1
gi-1	2	3627610	N	A	40	11	1	1
gi-1	2	3631435	T	C	25	40	0.727273	1.0678
gi-1	2	3634796	R	G	25	6	1	1.71429
gi-1	2	3661541	N	A	40	15	1	1
gi-1	2	3664125	N	A	40	13	1	1
gi-1	2	3664154	N	T	40	10	1	1
gi-1	2	3693702	C	T	40	16	1	1
gi-1	2	3712667	N	A	40	13	1	1
gi-1	2	3717648	N	T	40	14	1	1
gi-1	2	3718087	N	G	40	13	1	1
gi-1	2	3736639	T	C	40	11	1	1
gi-1	2	3776563	A	C	40	12	1	1
gi-1	2	3786997	A	T	40	16	1	1
gi-1	2	3800278	A	-	40	18	0.947368	1
gi-1	2	3801961	G	A	40	15	1	1
gi-1	2	3803585	A	-	40	12	1	1
gi-1	2	3845391	C	T	34	13	0.866667	1.4
gi-1	2	3858401	A	T	40	11	1	1
gi-1	2	3862151	C	A	40	11	1	1
gi-1	2	3906229	A	C	40	14	1	1
gi-1	2	3987289	T	G	40	8	1	1
gi-1	2	4029080	A	G	40	12	1	1
gi-1	2	4176040	T	A	40	14	1	1
gi-1	2	4189687	T	A	38	16	1	1.27273
gi-1	2	4223439	C	A	40	26	1	1
gi-1	2	4380000	T	C	40	16	1	1.11111
gi-1	2	4380316	A	C	25	15	0.789474	1.13636
gi-1	2	4396736	C	A	40	17	1	1
gi-1	2	4528830	A	T	40	11	1	1
gi-1	2	4685043	N	A	40	14	1	1
gi-1	2	4772327	G	A	40	19	1	1
gi-1	2	4779325	T	A	40	11	1	1
gi-1	2	4824385	C	A	40	17	1	1
gi-1	2	4844090	N	G	40	13	1	1
gi-1	2	4849247	G	C	38	8	1	1
gi-1	2	4853370	A	G	40	10	1	1
gi-1	2	4906415	A	T	36	6	0.857143	1.125
gi-1	2	4973819	C	T	40	6	1	1
gi-1	2	5105646	C	A	40	15	1	1
gi-1	2	5209168	T	-	38	7	1	1
gi-1	2	5341378	A	T	40	9	1	1
gi-1	2	5343572	A	-	34	8	0.8	1
gi-1	2	5343573	T	-	34	8	0.8	1
gi-1	2	5344979	T	A	40	8	1	1.11111
gi-1	2	5350207	T	C	40	10	1	1
gi-1	2	5354149	T	A	40	12	1	1.15385
gi-1	2	5372931	G	T	40	12	1	1
gi-1	2	5407084	A	-	36	9	0.818182	1
gi-1	2	5494228	A	C	40	16	1	1
gi-1	2	5568592	C	T	34	3	1	1.5
gi-1	2	5781771	C	A	40	8	1	1
gi-1	2	5812637	C	A	32	5	1	1
gi-1	2	5963235	A	T	30	7	1	1.22222
gi-1	2	6054492	A	G	38	13	1	1
gi-1	2	6124711	A	C	40	18	1	1
gi-1	2	6125453	C	A	40	11	1	1
gi-1	2	6248690	C	T	38	13	1	1
gi-1	2	6256965	G	A	40	13	1	1
gi-1	2	6341089	C	A	38	11	0.916667	1
gi-1	2	6369404	C	-	38	12	0.857143	1
gi-1	2	6371688	A	-	40	10	1	1
gi-1	2	6443216	T	C	40	18	1	1
gi-1	2	6455731	A	T	40	18	1	1
gi-1	2	6597506	A	G	40	10	1	1.18182
gi-1	2	7059434	A	C	40	9	1	1
gi-1	2	7095823	T	-	36	7	0.875	1
gi-1	2	7095824	A	-	36	7	0.875	1
gi-1	2	7492720	N	G	38	14	1	1
gi-1	2	7736630	T	A	40	18	1	1
gi-1	2	7972525	T	-	38	11	0.916667	1
gi-1	2	8125411	A	-	40	8	1	1
gi-1	2	8383540	G	A	36	8	0.888889	1
gi-1	2	8687834	G	T	40	10	1	1.09091
gi-1	2	8760528	N	T	38	6	1	1
gi-1	2	9418994	T	-	36	15	0.882353	1
gi-1	2	9612737	C	T	40	14	1	1
gi-1	2	9986548	N	T	40	14	1	1
gi-1	2	10033109	T	A	36	7	1	1
gi-1	2	10059144	N	A	38	7	1	1
gi-1	2	10408449	T	C	34	4	1	1
gi-1	2	10415241	G	-	40	12	1	1
gi-1	2	10689204	T	-	40	10	0.909091	1
gi-1	2	10712072	A	-	40	21	1	1
gi-1	2	10712073	C	T	40	21	1	1
gi-1	2	10712074	C	T	40	21	1	1
gi-1	2	10913898	A	-	40	16	0.941176	1
gi-1	2	10960774	G	-	38	8	0.888889	1
gi-1	2	11017525	A	C	32	8	1	1
gi-1	2	11038940	A	-	38	13	0.928571	1
gi-1	2	11162058	C	A	40	16	1	1
gi-1	2	11536390	C	G	40	15	1	1
gi-1	2	11905490	K	T	40	15	1	1
gi-1	2	11905532	M	C	40	15	1	1
gi-1	2	11905533	S	G	40	15	1	1
gi-1	2	11905548	K	G	40	17	1	1
gi-1	2	11905549	R	A	40	17	1	1
gi-1	2	11905580	R	A	40	17	1	1
gi-1	2	11905582	Y	C	40	17	1	1
gi-1	2	11905733	W	T	32	6	1	1
gi-1	2	11905734	W	A	32	6	1	1
gi-1	2	11905735	W	T	32	5	1	1
gi-1	2	11905737	Y	C	32	5	1	1
gi-1	2	11905739	Y	T	30	5	1	1
gi-1	2	11905743	Y	C	28	4	1	1
gi-1	2	11905744	M	A	28	4	1	1
gi-1	2	11905850	R	A	32	10	1	1
gi-1	2	11905852	W	A	32	10	1	1
gi-1	2	11905853	W	T	32	10	1	1
gi-1	2	11905854	W	A	32	10	1	1
gi-1	2	12186148	N	A	40	7	1	1
gi-1	2	12286078	T	C	40	14	1	1
gi-1	2	12459969	A	-	40	17	0.944444	1
gi-1	2	13146918	A	G	40	21	1	1
gi-1	2	13226442	G	-	40	11	1	1
gi-1	2	13350410	G	A	27	4	0.8	1
gi-1	2	13445136	A	T	40	14	1	1
gi-1	2	13872931	A	G	40	16	1	1
gi-1	2	14005132	C	-	38	16	0.941176	1
gi-1	2	14020145	T	-	40	12	1	1
gi-1	2	14155545	R	G	38	14	1	1
gi-1	2	14155547	W	A	38	14	1	1
gi-1	2	14542739	T	-	40	9	0.9	1
gi-1	2	14622897	G	A	40	15	1	1
gi-1	2	15483725	G	-	40	26	0.962963	1
gi-1	2	15623780	T	G	28	4	1	1
gi-1	2	15951603	G	-	40	13	1	1
gi-1	2	16009718	A	T	38	7	1	1.36364
gi-1	2	16242648	A	-	40	11	1	1
gi-1	2	16242651	C	-	40	11	1	1
gi-1	2	16303213	K	T	40	10	1	1
gi-1	2	16875951	C	T	36	17	0.944444	1
gi-1	2	16903990	T	-	40	13	1	1
gi-1	2	16953053	C	-	38	7	0.875	1
gi-1	2	17091605	A	G	40	9	1	1
gi-1	2	17676423	A	-	40	11	0.916667	1
gi-1	2	17995589	A	C	40	14	1	1
gi-1	2	18080220	C	T	28	5	0.714286	1
gi-1	2	18563458	G	T	40	19	0.95	1.09091
gi-1	2	19000020	A	T	32	8	1	1
gi-1	2	19000022	A	G	32	8	1	1
gi-1	2	19000028	A	T	34	6	0.857143	1
gi-1	2	19259802	A	-	38	14	0.875	1
gi-1	2	19277115	C	-	40	9	1	1
gi-1	2	19375291	T	A	40	21	1	1
gi-1	2	19375298	T	A	40	22	1	1
gi-1	2	19677649	M	C	38	8	1	1
gi-1	2	19696553	C	T	40	11	1	1
gi-1	2	19697574	T	A	28	3	1	1
gi-1	2	19697575	T	C	28	3	1	1
gi-1	2	19697740	N	A	30	37	1	1.38462
gi-1	3	124	C	A	30	3	1	1
gi-1	3	44429	A	T	30	6	0.75	1
gi-1	3	81520	A	-	28	10	0.769231	1
gi-1	3	81521	T	-	28	10	0.769231	1
gi-1	3	293451	T	G	40	14	1	1
gi-1	3	526225	N	A	30	5	1	1
gi-1	3	1843368	T	A	40	9	1	1
gi-1	3	2654480	C	A	40	8	1	1
gi-1	3	2849685	A	C	40	15	1	1.0625
gi-1	3	3007742	C	G	40	23	1	1
gi-1	3	3047089	W	A	30	11	1	1
gi-1	3	3114003	G	T	40	10	1	1
gi-1	3	3518602	A	G	40	17	1	1
gi-1	3	4885275	A	C	40	10	1	1
gi-1	3	5025121	G	A	40	13	1	1
gi-1	3	5278218	T	C	25	14	0.7	1
gi-1	3	5689869	A	G	40	15	1	1
gi-1	3	5779615	N	T	38	6	1	1
gi-1	3	7104138	N	C	38	10	1	1.33333
gi-1	3	7280764	A	-	38	12	0.923077	1
gi-1	3	7739601	C	T	32	6	0.857143	1
gi-1	3	7786375	C	A	40	23	1	1
gi-1	3	7896480	T	A	40	10	1	1
gi-1	3	7950076	C	T	40	10	1	1
gi-1	3	8414099	N	C	38	5	1	1
gi-1	3	8426096	A	-	38	19	0.95	1
gi-1	3	8902836	T	-	36	11	0.846154	1
gi-1	3	9258406	C	T	40	15	0.9375	1
gi-1	3	9529613	T	G	40	12	1	1
gi-1	3	10200575	T	A	40	8	1	1
gi-1	3	10202051	A	G	40	12	1	1
gi-1	3	10496355	C	A	40	16	1	1.05882
gi-1	3	10776780	T	C	40	16	1	1
gi-1	3	10819439	C	T	40	18	1	1
gi-1	3	10922582	A	G	26	3	1	1
gi-1	3	11324585	T	C	40	10	1	1.16667
gi-1	3	11370026	A	C	40	5	1	1
gi-1	3	11851888	A	G	40	12	1	1
gi-1	3	12049286	G	T	40	7	1	1
gi-1	3	12224698	A	G	36	8	1	1.42857
gi-1	3	12306670	A	C	40	18	1	1
gi-1	3	12471140	T	C	40	17	1	1
gi-1	3	12631813	A	-	30	10	0.769231	1
gi-1	3	12704856	N	G	40	19	1	1
gi-1	3	12731366	A	G	40	12	1	1
gi-1	3	12777980	A	T	40	9	1	1
gi-1	3	12856414	T	C	40	6	1	1
gi-1	3	13075708	A	C	36	7	0.875	1
gi-1	3	13077754	A	C	30	3	1	1
gi-1	3	13092297	T	C	40	6	1	1
gi-1	3	13114154	G	T	40	11	1	1
gi-1	3	13191833	G	A	25	22	0.758621	1
gi-1	3	13235046	A	G	40	14	1	1
gi-1	3	13289129	G	T	40	21	1	1
gi-1	3	13308323	T	A	40	11	1	1
gi-1	3	13353642	T	A	40	13	1	1.07143
gi-1	3	13368899	C	A	40	15	1	1
gi-1	3	13427373	A	C	40	18	1	1
gi-1	3	13480584	T	A	40	15	1	1
gi-1	3	13498259	A	C	40	13	1	1
gi-1	3	13589674	N	G	40	37	1	1.13953
gi-1	3	13593030	N	T	32	10	1	1
gi-1	3	13594069	N	A	40	9	1	1
gi-1	3	13595645	A	G	38	12	0.923077	1.1875
gi-1	3	13595653	A	G	36	12	0.923077	1.23529
gi-1	3	13608323	T	A	25	16	0.727273	1.13043
gi-1	3	13624436	C	A	40	18	1	1
gi-1	3	13632986	N	A	40	9	1	1
gi-1	3	13655666	N	G	40	9	1	1
gi-1	3	13656023	N	G	40	14	1	1
gi-1	3	13657132	N	A	40	9	1	1
gi-1	3	13681974	T	G	27	24	0.8	1.28571
gi-1	3	13682023	A	T	34	36	0.8	1.2931
gi-1	3	13699718	N	G	38	10	1	1.25
gi-1	3	13710774	A	C	27	74	0.822222	1.54286
gi-1	3	13714614	N	T	40	12	1	1
gi-1	3	13778781	N	G	38	7	1	1.33333
gi-1	3	13778800	C	T	36	7	1	1.4
gi-1	3	13813077	N	G	30	26	1	1.32143
gi-1	3	13813098	A	-	28	31	0.738095	1.23913
gi-1	3	13813633	G	A	40	19	1	1
gi-1	3	13814080	N	G	38	10	1	1.27273
gi-1	3	13814148	A	C	28	31	0.738095	1.44
gi-1	3	13814151	C	T	28	31	0.72093	1.43137
gi-1	3	13834204	A	T	40	15	1	1
gi-1	3	13838963	N	T	30	70	0.985915	1.15476
gi-1	3	13839010	G	T	27	38	0.863636	1.38028
gi-1	3	13839014	T	A	27	26	0.702703	1.46377
gi-1	3	13839019	T	G	30	31	0.96875	1.5493
gi-1	3	13840271	N	A	40	12	1	1
gi-1	3	13876620	T	C	40	8	1	1
gi-1	3	13913107	G	T	40	11	1	1
gi-1	3	13914342	T	C	40	15	1	1
gi-1	3	13915012	C	A	40	15	1	1
gi-1	3	13980898	C	T	40	7	1	1
gi-1	3	13995064	G	A	40	11	1	1
gi-1	3	14069786	A	-	40	13	1	1
gi-1	3	14110148	G	T	36	3	1	1
gi-1	3	14183280	G	T	28	32	0.780488	1.41818
gi-1	3	14189994	G	A	40	18	1	1.18182
gi-1	3	14189995	G	A	40	16	1	1.2
gi-1	3	14190080	T	G	34	8	0.888889	1.27273
gi-1	3	14207753	N	G	36	80	1	1.32222
gi-1	3	14214899	N	A	30	112	1	1.34228
gi-1	3	14217718	N	C	40	12	1	1.07692
gi-1	3	14220822	N	T	32	10	1	1
gi-1	3	14246106	G	-	38	6	1	1
gi-1	3	14282444	A	-	38	17	0.894737	1
gi-1	3	14291891	A	G	40	14	1	1
gi-1	3	14305258	G	-	30	9	0.9	1
gi-1	3	14358132	T	G	40	9	1	1
gi-1	3	14421235	A	C	40	11	1	1
gi-1	3	14466901	G	-	38	12	0.857143	1
gi-1	3	14476557	T	A	25	14	0.736842	1
gi-1	3	14518339	C	G	40	12	1	1
gi-1	3	14551994	A	G	40	13	1	1
gi-1	3	14603444	A	T	40	17	1	1.05556
gi-1	3	14626463	C	T	40	9	1	1
gi-1	3	14628486	A	G	40	13	1	1
gi-1	3	14654778	A	C	28	4	1	1.2
gi-1	3	14761848	G	-	40	15	0.9375	1
gi-1	3	14785115	T	-	32	11	0.785714	1
gi-1	3	14796169	C	G	40	10	1	1
gi-1	3	14798289	T	G	40	13	1	1
gi-1	3	14798307	A	C	40	13	1	1
gi-1	3	14798567	G	A	40	16	1	1
gi-1	3	14798569	C	A	40	15	1	1
gi-1	3	14810970	T	G	40	12	1	1
gi-1	3	14810978	T	A	40	11	1	1
gi-1	3	14810987	G	T	40	11	1	1
gi-1	3	14811004	T	A	40	13	0.928571	1
gi-1	3	14811006	G	A	40	14	1	1
gi-1	3	14814064	C	T	40	15	1	1.11765
gi-1	3	14814086	G	A	38	12	1	1.29412
gi-1	3	14814184	A	G	32	12	0.923077	1.57143
gi-1	3	14814288	C	T	32	7	1	1
gi-1	3	14814301	T	C	28	3	1	1
gi-1	3	14814634	A	G	36	7	1	1.36364
gi-1	3	14842618	A	-	32	11	0.785714	1
gi-1	3	14865971	A	C	25	5	1	1
gi-1	3	14866015	C	T	32	5	1	1
gi-1	3	14866017	G	T	32	5	1	1
gi-1	3	15008445	T	G	40	10	1	1
gi-1	3	15026533	C	-	40	19	1	1
gi-1	3	15080832	C	-	38	16	0.941176	1
gi-1	3	15128557	M	A	36	3	1	1
gi-1	3	15128576	M	C	36	3	1	1
gi-1	3	15128612	Y	C	38	7	1	1
gi-1	3	15133118	A	-	40	14	0.933333	1
gi-1	3	15140287	C	T	25	15	0.714286	1
gi-1	3	15140297	C	T	25	15	0.75	1
gi-1	3	15140300	A	G	25	15	0.714286	1
gi-1	3	15157602	G	A	40	9	1	1.2
gi-1	3	15166456	N	T	40	8	1	1
gi-1	3	15166576	N	A	40	11	1	1
gi-1	3	15166674	N	A	38	8	1	1
gi-1	3	15166800	N	G	40	11	1	1
gi-1	3	15166911	N	C	40	9	1	1
gi-1	3	15167220	N	T	40	11	1	1
gi-1	3	15167813	N	G	40	15	1	1
gi-1	3	15168209	N	C	40	14	1	1
gi-1	3	15256884	A	T	40	10	1	1
gi-1	3	15261895	T	A	38	5	1	1
gi-1	3	15279827	T	G	40	16	1	1
gi-1	3	15296984	T	-	38	15	1	1
gi-1	3	15300806	T	C	25	43	0.796296	1
gi-1	3	15300816	C	T	36	50	0.819672	1
gi-1	3	15305324	N	C	40	14	1	1.125
gi-1	3	15479156	A	G	40	10	1	1
gi-1	3	15484764	T	-	40	5	1	1
gi-1	3	15593846	C	T	28	6	0.75	1
gi-1	3	15734002	T	-	38	6	1	1
gi-1	3	15780555	T	-	38	16	1	1
gi-1	3	15805708	C	A	40	11	1	1
gi-1	3	15813153	T	C	38	12	0.923077	1
gi-1	3	16261889	T	A	40	14	1	1
gi-1	3	16339238	A	C	30	4	1	1
gi-1	3	16362587	A	C	40	8	1	1
gi-1	3	16408039	G	A	40	22	1	1
gi-1	3	16474770	T	-	40	14	1	1
gi-1	3	16500894	A	G	40	10	1	1
gi-1	3	16831448	A	-	40	14	1	1
gi-1	3	16994902	C	G	30	4	1	1
gi-1	3	17203218	T	C	40	10	1	1
gi-1	3	17276899	C	T	40	17	0.944444	1
gi-1	3	17738263	A	C	40	15	1	1
gi-1	3	18110990	T	G	38	6	1	1
gi-1	3	18249041	A	-	38	18	0.947368	1
gi-1	3	18470289	G	T	28	5	0.714286	1
gi-1	3	18470302	G	A	28	5	0.714286	1
gi-1	3	18470306	C	A	27	6	0.75	1
gi-1	3	18490467	A	C	28	5	0.833333	1
gi-1	3	18490468	A	C	30	5	0.714286	1
gi-1	3	18490469	A	T	30	5	0.714286	1
gi-1	3	18738148	A	T	40	6	1	1
gi-1	3	18959120	G	T	40	10	1	1
gi-1	3	18959122	C	G	40	11	1	1
gi-1	3	18959124	G	A	40	11	1	1
gi-1	3	19010415	A	-	40	17	1	1
gi-1	3	19013923	T	-	40	14	0.933333	1
gi-1	3	19082703	G	T	32	3	1	1
gi-1	3	19206874	A	T	40	18	1	1
gi-1	3	19206875	A	T	40	18	1	1
gi-1	3	19208294	A	G	40	10	1	1
gi-1	3	19208295	A	C	40	10	1	1
gi-1	3	19228408	A	-	30	8	0.727273	1
gi-1	3	19228433	G	-	40	14	1	1
gi-1	3	19235175	T	-	38	13	0.866667	1
gi-1	3	19235239	A	-	40	10	0.909091	1
gi-1	3	19247529	T	-	38	17	0.85	1
gi-1	3	19248561	A	-	34	7	0.875	1
gi-1	3	19249226	A	-	38	10	0.833333	1
gi-1	3	19249246	A	T	40	13	1	1
gi-1	3	19249260	G	-	40	14	1	1
gi-1	3	19249275	T	-	40	14	0.933333	1
gi-1	3	19249283	A	-	32	15	0.9375	1
gi-1	3	19249285	T	-	40	15	1	1
gi-1	3	19249286	A	G	40	15	1	1
gi-1	3	19249293	T	G	40	13	0.928571	1
gi-1	3	19253108	C	-	40	13	1	1
gi-1	3	19426514	G	A	25	13	0.764706	1
gi-1	3	19437232	T	C	40	15	1	1
gi-1	3	19607314	A	-	30	11	0.785714	1
gi-1	3	19634341	A	-	30	12	0.75	1
gi-1	3	19996522	T	C	40	13	0.928571	1
gi-1	3	19996524	T	C	40	13	0.928571	1
gi-1	3	20563953	G	-	38	16	0.941176	1
gi-1	3	20592636	T	-	32	15	0.789474	1
gi-1	3	20597934	T	-	38	10	0.909091	1
gi-1	3	20608447	C	-	38	20	0.909091	1
gi-1	3	20630336	T	-	40	13	1	1
gi-1	3	20736505	T	-	38	13	0.928571	1
gi-1	3	20739784	T	-	32	10	0.833333	1
gi-1	3	20788114	A	-	40	14	1	1
gi-1	3	20795011	A	T	40	16	1	1
gi-1	3	20795012	T	C	40	16	1	1
gi-1	3	20818691	A	-	40	10	1	1
gi-1	3	20842421	A	-	40	9	0.9	1
gi-1	3	21180166	T	-	40	14	1	1
gi-1	3	21180293	T	-	38	16	0.941176	1
gi-1	3	21203513	T	-	40	18	0.9	1
gi-1	3	21203525	G	-	40	17	1	1
gi-1	3	21222415	G	-	38	13	0.928571	1
gi-1	3	21653280	C	A	40	14	1	1
gi-1	3	21931865	N	T	38	8	1	1
gi-1	3	22365428	A	G	32	8	1	1.2
gi-1	3	22577967	T	C	40	13	1	1
gi-1	3	22582087	T	C	36	3	1	1
gi-1	3	22639651	G	-	40	8	1	1
gi-1	3	22884049	T	G	38	20	1	1
gi-1	3	23109688	T	C	40	10	1	1
gi-1	4	60354	G	A	40	12	1	1
gi-1	4	79904	A	T	40	18	1	1
gi-1	4	370865	G	T	38	18	1	1
gi-1	4	410424	G	C	40	10	1	1
gi-1	4	561780	T	G	40	13	1	1
gi-1	4	712350	C	T	40	11	1	1
gi-1	4	1014040	A	C	40	10	0.909091	1
gi-1	4	1099234	A	T	32	10	1	1
gi-1	4	1116957	C	A	30	4	1	1
gi-1	4	1178262	T	A	40	14	1	1
gi-1	4	1462510	C	A	30	4	1	1
gi-1	4	1613706	C	T	40	14	1	1
gi-1	4	1659976	G	T	40	6	1	1
gi-1	4	1659984	A	-	32	6	1	1
gi-1	4	1659996	T	A	30	4	1	1
gi-1	4	1660000	C	A	30	4	1	1
gi-1	4	1660007	A	C	28	3	1	1
gi-1	4	1660157	G	T	32	6	1	1
gi-1	4	1660163	A	T	32	7	1	1
gi-1	4	1660169	G	T	32	8	1	1
gi-1	4	1660171	A	T	32	10	1	1
gi-1	4	1660173	A	T	32	10	1	1
gi-1	4	1660184	A	T	40	12	1	1
gi-1	4	1660186	A	T	40	13	1	1
gi-1	4	1722495	C	G	30	5	1	1.42857
gi-1	4	1732438	T	-	30	8	1	1.66667
gi-1	4	1732439	T	-	30	8	1	1.66667
gi-1	4	1732461	A	G	38	9	1	1.46154
gi-1	4	1732480	A	T	40	9	1	1.18182
gi-1	4	1732984	A	C	40	13	1	1.07143
gi-1	4	1732992	G	A	40	14	1	1
gi-1	4	1740901	C	A	30	4	1	1.2
gi-1	4	1740926	C	T	30	4	1	1.2
gi-1	4	1755652	A	C	40	9	1	1
gi-1	4	1829319	G	A	40	8	1	1
gi-1	4	1832760	T	G	40	14	1	1
gi-1	4	1842690	A	T	40	8	1	1
gi-1	4	1944325	A	G	40	18	1	1
gi-1	4	1954456	G	T	38	7	1	1
gi-1	4	1978094	G	A	40	13	1	1
gi-1	4	1988662	A	T	40	10	1	1
gi-1	4	2068995	C	A	40	17	1	1.05556
gi-1	4	2203688	C	A	40	13	0.928571	1
gi-1	4	2269395	T	-	40	9	1	1
gi-1	4	2362567	C	A	32	8	1	1
gi-1	4	2506789	A	G	30	4	0.8	1
gi-1	4	2706712	A	C	40	9	1	1
gi-1	4	2722525	A	G	40	12	1	1
gi-1	4	2834370	T	C	40	8	1	1
gi-1	4	2958008	N	A	40	12	1	1
gi-1	4	2958715	N	A	40	13	1	1
gi-1	4	2959602	N	A	40	12	1	1
gi-1	4	2960467	N	A	32	11	0.916667	1.07692
gi-1	4	2967192	N	A	40	20	1	1
gi-1	4	2979745	T	C	32	12	1	1
gi-1	4	3012293	N	A	40	17	1	1
gi-1	4	3012783	N	A	40	13	1	1
gi-1	4	3013188	A	T	40	15	1	1
gi-1	4	3023268	C	T	40	7	1	1
gi-1	4	3026125	T	A	40	10	1	1
gi-1	4	3026144	N	A	40	9	1	1
gi-1	4	3027810	A	T	40	10	1	1
gi-1	4	3039014	T	C	28	30	0.789474	1.38462
gi-1	4	3039076	T	G	28	47	0.783333	1.37143
gi-1	4	3061247	C	G	32	38	0.808511	1.20833
gi-1	4	3096584	A	C	40	18	1	1
gi-1	4	3104803	T	C	38	4	1	1
gi-1	4	3115422	G	-	38	8	1	1
gi-1	4	3115467	T	-	38	8	0.888889	1
gi-1	4	3160201	T	G	40	14	1	1
gi-1	4	3183923	A	C	32	6	1	1
gi-1	4	3197040	C	A	40	11	1	1
gi-1	4	3230289	C	A	40	13	1	1
gi-1	4	3230298	T	C	40	9	1	1
gi-1	4	3264073	C	A	38	6	1	1
gi-1	4	3295649	T	-	30	5	0.833333	1
gi-1	4	3295664	T	-	32	5	1	1
gi-1	4	3295672	G	-	28	4	1	1
gi-1	4	3295709	T	C	25	5	1	1
gi-1	4	3295710	T	G	25	5	1	1
gi-1	4	3295778	C	-	38	10	0.909091	1
gi-1	4	3295810	A	-	38	10	0.833333	1
gi-1	4	3295823	G	-	38	14	0.933333	1
gi-1	4	3295828	T	-	40	15	1	1
gi-1	4	3328194	G	C	40	19	1	1
gi-1	4	3349667	G	T	40	12	1	1
gi-1	4	3353918	C	A	40	10	1	1
gi-1	4	3434656	A	-	40	13	0.928571	1
gi-1	4	3448666	G	-	40	11	1	1
gi-1	4	3448667	G	-	40	11	1	1
gi-1	4	3467238	C	-	38	6	1	1
gi-1	4	3467243	G	T	38	6	1	1
gi-1	4	3507289	T	G	25	14	0.7	1.04762
gi-1	4	3530392	A	-	40	16	1	1
gi-1	4	3530419	T	-	40	14	1	1
gi-1	4	3530428	T	-	38	14	0.933333	1
gi-1	4	3530434	T	-	40	15	1	1
gi-1	4	3545655	G	A	38	13	1	1
gi-1	4	3570669	T	C	40	12	1	1
gi-1	4	3635550	T	C	40	18	1	1
gi-1	4	3733354	A	G	30	5	1	1
gi-1	4	3807138	C	A	38	12	0.923077	1
gi-1	4	3807142	C	A	40	14	1	1
gi-1	4	3807143	T	C	40	13	1	1
gi-1	4	3807149	A	T	40	15	1	1
gi-1	4	3834954	C	A	40	13	1	1
gi-1	4	3838577	C	-	40	16	0.941176	1
gi-1	4	3838618	T	-	40	16	1	1
gi-1	4	3838633	A	-	40	16	0.941176	1
gi-1	4	3841096	N	T	40	16	1	1.05882
gi-1	4	3841850	N	G	25	9	1	1.57143
gi-1	4	3871795	N	T	30	7	1	1.53846
gi-1	4	3873512	T	C	25	28	0.7	1
gi-1	4	3931603	C	A	40	19	1	1
gi-1	4	3947307	A	G	38	11	1	1.42857
gi-1	4	3965579	N	T	38	11	1	1.26667
gi-1	4	3966132	N	T	38	12	1	1.29412
gi-1	4	3969060	N	T	40	13	1	1.07143
gi-1	4	3969940	N	A	25	8	1	1.64286
gi-1	4	3970737	N	T	38	9	1	1.5
gi-1	4	3972363	N	G	25	5	1	1.79167
gi-1	4	3974648	N	T	40	15	1	1
gi-1	4	3976381	N	T	30	5	1	1.375
gi-1	4	3977306	N	G	40	18	1	1
gi-1	4	3978396	N	T	40	16	1	1
gi-1	4	3978990	N	C	32	28	1	1.65625
gi-1	4	3979607	N	A	38	15	1	1.3125
gi-1	4	3984156	N	A	38	19	1	1.21739
gi-1	4	3985795	N	T	25	5	1	1.79167
gi-1	4	3993867	N	A	30	7	1	1.3
gi-1	4	3994542	A	G	28	55	0.808824	1.05556
gi-1	4	3994738	T	C	32	74	0.870588	1.24762
gi-1	4	4001024	N	G	32	10	1	1.55
gi-1	4	4004282	N	T	40	18	1	1.15789
gi-1	4	4007611	N	G	32	10	1	1.55
gi-1	4	4098792	C	A	40	17	1	1
gi-1	4	4146332	G	A	38	23	1	1
gi-1	4	4341311	T	A	40	6	1	1
gi-1	4	4386446	A	T	40	12	1	1
gi-1	4	4430819	T	C	28	4	1	1
gi-1	4	4473372	A	C	40	18	1	1
gi-1	4	4610298	G	A	40	14	1	1
gi-1	4	4678386	T	C	40	10	1	1
gi-1	4	4693723	A	C	40	20	1	1.04762
gi-1	4	4701579	A	C	38	5	1	1.16667
gi-1	4	4911775	A	G	40	11	1	1
gi-1	4	4963268	C	A	40	9	1	1
gi-1	4	4981202	T	C	40	11	1	1
gi-1	4	5055459	T	A	40	9	1	1
gi-1	4	5194925	T	-	38	15	0.9375	1
gi-1	4	5280527	T	-	30	12	0.8	1
gi-1	4	5280529	A	-	28	12	0.8	1
gi-1	4	5354610	D	-	36	15	0.9375	1
gi-1	4	5423470	A	G	28	5	0.833333	1
gi-1	4	5462991	C	A	40	11	1	1
gi-1	4	5498104	T	A	40	9	1	1
gi-1	4	5574222	C	A	32	13	1	1
gi-1	4	5640794	T	A	40	12	1	1
gi-1	4	6002085	T	G	30	9	1	1
gi-1	4	6025041	T	C	40	13	1	1
gi-1	4	6166352	A	C	40	16	1	1
gi-1	4	6179739	T	A	30	6	1	1
gi-1	4	6365935	T	C	36	13	1	1.23529
gi-1	4	6666222	A	G	28	5	1	1
gi-1	4	6666223	C	T	30	6	1	1
gi-1	4	6666224	A	G	30	6	1	1
gi-1	4	6669072	T	A	40	14	1	1
gi-1	4	6671138	G	A	40	10	1	1
gi-1	4	6860594	T	-	40	9	1	1
gi-1	4	6860595	C	-	36	8	0.888889	1
gi-1	4	6861644	A	C	40	19	1	1
gi-1	4	6861657	C	A	40	19	1	1
gi-1	4	6861660	A	-	40	16	1	1
gi-1	4	6861665	C	A	40	16	1	1
gi-1	4	6861666	G	C	40	16	1	1
gi-1	4	6861670	T	-	40	16	1	1
gi-1	4	6861706	T	-	38	12	0.923077	1
gi-1	4	6861759	G	-	40	10	0.909091	1
gi-1	4	6861769	C	-	38	9	0.818182	1
gi-1	4	6861771	C	A	40	10	0.909091	1
gi-1	4	6861775	T	A	38	12	0.923077	1
gi-1	4	6861782	A	-	30	10	0.769231	1
gi-1	4	6880163	C	T	38	14	1	1
gi-1	4	6880227	T	-	40	19	0.95	1
gi-1	4	6880270	G	-	40	20	0.909091	1
gi-1	4	6880308	C	T	40	18	1	1
gi-1	4	6912007	A	T	40	12	1	1
gi-1	4	7063850	A	C	40	11	1	1
gi-1	4	7100190	G	A	40	10	1	1
gi-1	4	7304256	C	-	40	21	1	1
gi-1	4	7304280	T	-	40	21	0.954545	1
gi-1	4	7304331	G	-	40	22	0.956522	1
gi-1	4	7307420	C	-	38	15	0.882353	1
gi-1	4	7375163	C	A	38	13	1	1
gi-1	4	7375202	G	T	40	17	1	1
gi-1	4	7397420	C	-	40	11	1	1
gi-1	4	7526557	C	A	40	17	1	1
gi-1	4	7528371	T	-	32	12	0.705882	1
gi-1	4	7664837	T	A	40	16	1	1
gi-1	4	8036782	C	A	38	12	0.923077	1
gi-1	4	8126091	G	A	25	8	0.8	1
gi-1	4	8219957	A	-	40	16	0.941176	1
gi-1	4	8326724	C	T	40	22	1	1
gi-1	4	8355297	A	-	38	14	0.933333	1
gi-1	4	8355300	T	-	30	14	0.933333	1
gi-1	4	8382105	A	-	40	14	0.933333	1
gi-1	4	8413310	T	A	40	11	1	1
gi-1	4	8536283	C	-	40	17	1	1
gi-1	4	8577470	C	G	40	14	1	1
gi-1	4	8579397	G	-	40	14	0.933333	1
gi-1	4	8579403	T	C	40	17	1	1
gi-1	4	8584611	G	-	40	14	0.933333	1
gi-1	4	8584871	C	-	40	19	0.95	1
gi-1	4	8584923	A	-	36	17	0.85	1
gi-1	4	8584978	A	-	38	19	0.95	1
gi-1	4	8584988	A	-	40	18	0.947368	1
gi-1	4	8585011	A	-	38	19	0.95	1
gi-1	4	8585016	T	-	40	19	0.95	1
gi-1	4	8588365	A	-	38	20	0.952381	1
gi-1	4	8589382	A	-	40	9	1	1
gi-1	4	8636281	C	-	38	16	0.941176	1
gi-1	4	8638371	T	-	40	15	1	1
gi-1	4	8638376	A	-	32	15	0.9375	1
gi-1	4	8638672	C	G	40	11	1	1
gi-1	4	8639875	G	A	40	11	1	1
gi-1	4	8641668	A	C	40	8	1	1
gi-1	4	8642408	C	-	40	13	1	1
gi-1	4	8643538	T	-	40	14	0.933333	1
gi-1	4	8643554	T	-	40	11	0.916667	1
gi-1	4	8643599	C	T	40	12	1	1
gi-1	4	8643600	T	C	40	12	1	1
gi-1	4	8643607	A	-	40	13	1	1
gi-1	4	8644224	A	-	40	15	0.9375	1
gi-1	4	8644691	G	-	40	9	1	1
gi-1	4	8648432	C	T	40	19	1	1
gi-1	4	8657841	G	-	40	20	0.909091	1
gi-1	4	8657856	G	-	40	18	0.947368	1
gi-1	4	8662474	T	C	40	11	1	1
gi-1	4	8699123	T	A	40	8	1	1
gi-1	4	8749979	T	G	40	8	1	1
gi-1	4	8750367	G	-	40	17	1	1
gi-1	4	8768571	A	G	40	16	1	1
gi-1	4	8774847	A	T	40	17	1	1
gi-1	4	8774852	T	-	40	17	0.944444	1
gi-1	4	8774870	T	A	40	20	1	1
gi-1	4	8775047	G	-	40	20	1	1
gi-1	4	8776840	A	-	40	15	1	1
gi-1	4	8803369	A	T	40	9	1	1
gi-1	4	8844028	G	-	38	12	0.923077	1
gi-1	4	8966567	C	A	40	14	1	1
gi-1	4	8966568	A	C	40	14	1	1
gi-1	4	8974535	C	-	38	7	0.875	1
gi-1	4	8974705	T	-	38	12	0.857143	1
gi-1	4	8974719	T	-	40	11	1	1
gi-1	4	8974780	T	-	38	9	0.818182	1
gi-1	4	8975844	C	-	38	17	0.944444	1
gi-1	4	8976401	C	-	32	9	1	1
gi-1	4	8976447	A	-	40	9	1	1
gi-1	4	8976515	A	-	40	13	1	1
gi-1	4	8976535	T	-	40	15	1	1
gi-1	4	8976537	A	T	40	15	1	1
gi-1	4	8976538	C	A	40	15	1	1
gi-1	4	8976575	A	-	38	19	0.904762	1
gi-1	4	8976603	C	-	38	18	0.9	1
gi-1	4	8976974	A	-	40	20	0.952381	1
gi-1	4	8979777	T	-	40	13	1	1
gi-1	4	8980212	G	-	40	24	0.923077	1
gi-1	4	8980214	T	-	40	24	0.96	1
gi-1	4	8980228	C	T	40	24	1	1
gi-1	4	8980235	T	A	40	24	1	1
gi-1	4	8980240	T	-	38	19	0.826087	1
gi-1	4	8980248	T	-	38	19	0.95	1
gi-1	4	8980252	C	-	38	19	0.904762	1
gi-1	4	8980255	T	A	40	20	1	1
gi-1	4	8980290	T	-	38	17	0.85	1
gi-1	4	8981115	C	-	40	14	1	1
gi-1	4	8981853	A	-	32	15	0.9375	1
gi-1	4	8982076	A	-	38	11	0.846154	1
gi-1	4	8984495	T	-	40	10	0.909091	1
gi-1	4	8985599	T	-	32	21	0.913043	1
gi-1	4	8985601	G	-	38	21	0.875	1
gi-1	4	8985632	T	-	40	18	0.947368	1
gi-1	4	8985639	G	-	40	17	1	1
gi-1	4	8985693	G	-	40	10	0.909091	1
gi-1	4	8985724	T	-	40	13	1	1
gi-1	4	8985759	G	-	40	12	0.923077	1
gi-1	4	8985807	T	-	40	13	1	1
gi-1	4	8985996	G	A	40	15	1	1
gi-1	4	8985998	G	A	40	14	1	1
gi-1	4	8986100	T	-	38	14	0.875	1
gi-1	4	8986109	C	-	40	15	1	1
gi-1	4	8986111	G	-	40	15	1	1
gi-1	4	8986122	G	-	40	14	1	1
gi-1	4	8986357	C	-	40	11	1	1
gi-1	4	8986395	T	A	40	18	1	1
gi-1	4	8986406	T	-	32	17	0.944444	1
gi-1	4	8986412	C	-	38	14	0.823529	1
gi-1	4	8986559	C	-	38	4	1	1
gi-1	4	8986594	C	-	40	6	1	1
gi-1	4	8986793	C	-	38	12	0.857143	1
gi-1	4	8986794	T	-	38	12	0.857143	1
gi-1	4	8986795	G	-	40	13	0.928571	1
gi-1	4	8986796	C	-	32	12	0.857143	1
gi-1	4	8987342	G	-	40	8	1	1
gi-1	4	8987511	G	T	40	10	1	1
gi-1	4	8987512	T	A	40	10	1	1
gi-1	4	8987955	G	-	32	5	0.714286	1
gi-1	4	8987984	C	-	40	9	1	1
gi-1	4	8989799	C	-	38	18	0.947368	1
gi-1	4	8992131	C	-	38	12	0.8	1
gi-1	4	8992448	C	-	40	16	1	1
gi-1	4	8993849	T	-	40	8	1	1
gi-1	4	8994487	A	-	38	13	0.928571	1
gi-1	4	8999978	A	-	32	10	1	1
gi-1	4	9000134	T	-	40	13	1	1
gi-1	4	9015239	C	-	40	12	1	1
gi-1	4	9016405	C	-	40	13	1	1
gi-1	4	9021557	T	-	32	9	0.75	1
gi-1	4	9032473	T	A	40	12	1	1
gi-1	4	9032478	A	T	40	10	1	1
gi-1	4	9032479	T	A	40	10	1	1
gi-1	4	9037089	G	-	40	11	0.916667	1
gi-1	4	9037268	G	C	40	19	1	1
gi-1	4	9037270	A	G	40	18	1	1
gi-1	4	9039029	A	-	40	17	0.944444	1
gi-1	4	9040941	C	G	40	13	1	1
gi-1	4	9040942	C	G	40	13	1	1
gi-1	4	9041376	T	-	40	13	1	1
gi-1	4	9041734	T	-	40	14	1	1
gi-1	4	9042210	T	-	40	10	1	1
gi-1	4	9044854	G	A	38	13	0.866667	1
gi-1	4	9044855	T	G	40	13	0.928571	1
gi-1	4	9046796	T	A	40	11	1	1
gi-1	4	9048120	A	-	27	3	0.75	1
gi-1	4	9049505	T	-	40	18	0.947368	1
gi-1	4	9050457	T	-	40	17	1	1
gi-1	4	9050743	C	-	40	13	1	1
gi-1	4	9051307	T	-	38	17	0.894737	1
gi-1	4	9051311	C	-	40	19	1	1
gi-1	4	9051988	A	T	40	8	1	1
gi-1	4	9051989	T	A	40	8	1	1
gi-1	4	9052524	T	A	40	15	1	1
gi-1	4	9052525	T	A	40	15	1	1
gi-1	4	9052526	T	A	40	15	1	1
gi-1	4	9052527	T	A	40	15	1	1
gi-1	4	9052890	C	-	38	17	0.894737	1
gi-1	4	9052891	A	-	38	17	0.894737	1
gi-1	4	9052892	C	-	38	17	0.894737	1
gi-1	4	9052894	G	-	38	16	0.842105	1
gi-1	4	9053192	T	-	36	13	0.866667	1
gi-1	4	9053194	A	-	32	13	0.722222	1
gi-1	4	9053223	T	-	38	15	0.9375	1
gi-1	4	9053264	G	-	38	23	0.884615	1
gi-1	4	9053609	C	A	40	18	1	1
gi-1	4	9053807	A	-	28	17	0.73913	1
gi-1	4	9053808	A	-	28	17	0.73913	1
gi-1	4	9053809	A	-	28	17	0.73913	1
gi-1	4	9053812	C	-	36	17	0.809524	1
gi-1	4	9053813	T	-	36	17	0.809524	1
gi-1	4	9053815	T	-	36	17	0.809524	1
gi-1	4	9053816	T	-	36	17	0.809524	1
gi-1	4	9054001	G	-	38	23	0.92	1
gi-1	4	9054005	A	-	40	22	0.916667	1
gi-1	4	9054196	C	A	40	19	1	1
gi-1	4	9054197	C	A	40	18	0.947368	1
gi-1	4	9054515	C	-	38	14	0.933333	1
gi-1	4	9054560	A	T	40	10	1	1
gi-1	4	9054627	T	-	40	12	1	1
gi-1	4	9054834	A	-	40	14	1	1
gi-1	4	9054997	T	-	40	19	1	1
gi-1	4	9106698	T	-	38	16	0.8	1
gi-1	4	9106699	T	-	32	16	0.761905	1
gi-1	4	9106700	C	-	32	16	0.8	1
gi-1	4	9107311	T	-	40	22	0.956522	1
gi-1	4	9108392	A	-	40	22	1	1
gi-1	4	9108396	G	T	40	22	1	1
gi-1	4	9108405	A	T	40	22	1	1
gi-1	4	9108419	G	T	40	22	1	1
gi-1	4	9108423	G	T	40	24	1	1
gi-1	4	9108430	A	-	38	23	0.958333	1
gi-1	4	9108431	C	T	40	24	1	1
gi-1	4	9108788	T	-	40	17	1	1
gi-1	4	9109010	T	-	36	7	0.875	1
gi-1	4	9109048	A	-	40	14	0.933333	1
gi-1	4	9109407	C	-	32	7	0.777778	1
gi-1	4	9109435	A	-	38	11	1	1
gi-1	4	9109690	A	-	40	12	0.923077	1
gi-1	4	9112738	A	-	40	7	1	1
gi-1	4	9112828	A	-	38	7	0.875	1
gi-1	4	9113192	A	-	30	13	0.866667	1
gi-1	4	9113206	G	T	32	15	1	1
gi-1	4	9113209	A	-	32	14	0.933333	1
gi-1	4	9131078	C	-	40	11	0.916667	1
gi-1	4	9131193	A	-	38	14	0.823529	1
gi-1	4	9136942	G	A	40	8	1	1
gi-1	4	9138657	C	-	40	12	1	1
gi-1	4	9138673	C	-	38	11	0.846154	1
gi-1	4	9139901	A	C	32	13	0.928571	1
gi-1	4	9139902	T	A	30	13	0.928571	1
gi-1	4	9143794	A	-	40	13	1	1
gi-1	4	9145286	A	-	38	17	0.894737	1
gi-1	4	9145717	C	-	40	13	1	1
gi-1	4	9147332	G	-	40	18	0.947368	1
gi-1	4	9147345	G	T	40	16	1	1
gi-1	4	9147355	A	T	40	16	1	1
gi-1	4	9147359	A	-	40	15	1	1
gi-1	4	9147363	A	-	38	13	0.8125	1
gi-1	4	9147367	A	-	32	14	0.933333	1
gi-1	4	9150670	T	-	38	13	0.866667	1
gi-1	4	9150880	G	-	40	11	1	1
gi-1	4	9163879	G	A	40	17	1	1
gi-1	4	9182860	C	T	40	10	1	1
gi-1	4	9182870	C	T	40	7	1	1
gi-1	4	9182871	C	T	40	7	1	1
gi-1	4	9182879	C	A	38	7	1	1
gi-1	4	9182886	C	A	32	6	1	1
gi-1	4	9182887	C	T	32	6	1	1
gi-1	4	9182898	C	A	32	5	1	1
gi-1	4	9182904	T	A	28	4	1	1
gi-1	4	9184277	C	-	40	16	1	1
gi-1	4	9184314	G	-	40	14	1	1
gi-1	4	9184464	C	T	40	20	1	1
gi-1	4	9184469	C	-	40	20	1	1
gi-1	4	9186433	G	-	40	17	1	1
gi-1	4	9189935	A	T	40	13	1	1
gi-1	4	9189937	T	G	40	12	1	1
gi-1	4	9192346	G	C	40	19	1	1
gi-1	4	9192481	C	T	40	8	1	1
gi-1	4	9215041	A	-	40	17	1	1
gi-1	4	9215420	A	G	30	4	1	1
gi-1	4	9215423	T	A	30	4	1	1
gi-1	4	9215424	A	G	30	4	1	1
gi-1	4	9215453	A	G	27	3	1	1
gi-1	4	9215456	C	A	28	3	1	1
gi-1	4	9215461	T	G	30	4	1	1
gi-1	4	9215462	A	G	30	4	1	1
gi-1	4	9215464	T	A	30	4	1	1
gi-1	4	9217392	G	-	38	15	0.882353	1
gi-1	4	9220021	C	-	40	13	1	1
gi-1	4	9224690	A	-	38	20	0.952381	1
gi-1	4	9225290	G	-	40	9	1	1
gi-1	4	9226789	G	C	40	16	1	1
gi-1	4	9226791	T	C	40	16	1	1
gi-1	4	9227373	G	A	40	9	1	1
gi-1	4	9227379	G	-	40	9	1	1
gi-1	4	9227408	G	A	40	10	1	1
gi-1	4	9227533	C	T	40	16	1	1
gi-1	4	9227534	C	A	40	15	1	1
gi-1	4	9227535	C	A	40	15	1	1
gi-1	4	9227536	C	T	40	15	1	1
gi-1	4	9232525	C	T	40	14	1	1
gi-1	4	9234779	C	T	40	20	1	1
gi-1	4	9236118	A	-	38	12	0.923077	1
gi-1	4	9240295	G	-	40	15	1	1
gi-1	4	9245587	C	-	40	15	0.9375	1
gi-1	4	9245589	A	G	40	16	0.941176	1
gi-1	4	9245591	A	G	40	16	0.941176	1
gi-1	4	9245598	C	G	40	16	1	1
gi-1	4	9245601	A	-	40	14	0.933333	1
gi-1	4	9247915	C	A	40	15	1	1
gi-1	4	9247916	A	G	40	15	1	1
gi-1	4	9254719	T	G	40	9	1	1
gi-1	4	9254728	T	A	40	10	1	1
gi-1	4	9254795	T	-	40	14	1	1
gi-1	4	9254810	T	-	38	11	0.916667	1
gi-1	4	9254969	C	-	36	7	0.875	1
gi-1	4	9254970	T	-	36	7	0.875	1
gi-1	4	9254971	C	-	36	7	0.875	1
gi-1	4	9254972	C	-	38	7	0.875	1
gi-1	4	9254974	T	-	38	7	0.875	1
gi-1	4	9255546	T	C	40	18	1	1
gi-1	4	9256722	T	-	38	5	0.833333	1
gi-1	4	9259176	A	-	40	13	1	1
gi-1	4	9259187	T	G	40	12	1	1
gi-1	4	9288696	C	-	40	19	1	1
gi-1	4	9313059	A	-	40	16	0.941176	1
gi-1	4	9313807	G	C	40	12	1	1
gi-1	4	9316117	C	A	36	4	1	1
gi-1	4	9317355	G	-	38	10	0.833333	1
gi-1	4	9318317	A	-	40	11	0.916667	1
gi-1	4	9318318	C	-	40	11	0.916667	1
gi-1	4	9332168	C	T	40	14	1	1
gi-1	4	9332169	T	C	40	14	1	1
gi-1	4	9333813	C	A	40	18	1	1
gi-1	4	9333814	C	T	40	18	1	1
gi-1	4	9344528	C	-	32	16	0.761905	1
gi-1	4	9346563	T	A	40	26	1	1
gi-1	4	9346564	C	G	40	26	1	1
gi-1	4	9347203	G	-	40	11	1	1
gi-1	4	9429264	G	-	38	16	0.888889	1
gi-1	4	9431700	A	-	40	13	1	1
gi-1	4	9431847	A	-	38	14	1	1
gi-1	4	9431871	C	T	40	13	0.928571	1
gi-1	4	9432695	T	-	40	9	1	1
gi-1	4	9432722	C	-	40	10	1	1
gi-1	4	9432922	G	-	40	14	1	1
gi-1	4	9434052	C	-	38	17	0.944444	1
gi-1	4	9435264	C	-	32	5	1	1
gi-1	4	9435839	G	-	38	9	0.818182	1
gi-1	4	9436021	A	-	40	19	1	1
gi-1	4	9437409	T	A	40	17	1	1
gi-1	4	9437467	T	-	40	11	0.916667	1
gi-1	4	9437476	C	-	40	10	1	1
gi-1	4	9438229	T	-	38	14	0.933333	1
gi-1	4	9438323	T	-	38	18	0.947368	1
gi-1	4	9438355	C	T	40	20	1	1
gi-1	4	9438358	T	-	40	19	1	1
gi-1	4	9438461	T	-	40	16	0.941176	1
gi-1	4	9438464	T	A	40	17	1	1
gi-1	4	9438468	T	-	38	15	0.882353	1
gi-1	4	9438470	T	-	38	15	0.882353	1
gi-1	4	9438474	G	-	38	15	0.833333	1
gi-1	4	9438484	C	-	40	18	1	1
gi-1	4	9438509	T	-	40	19	1	1
gi-1	4	9438789	C	T	40	16	1	1.05882
gi-1	4	9438792	C	T	40	16	1	1.05882
gi-1	4	9439010	T	-	30	5	0.833333	1
gi-1	4	9440360	T	-	36	6	0.857143	1
gi-1	4	9440376	T	-	32	6	1	1
gi-1	4	9440380	C	-	32	6	1	1
gi-1	4	9440425	T	-	30	7	0.875	1
gi-1	4	9440434	T	-	32	8	1	1
gi-1	4	9440439	A	-	30	8	1	1
gi-1	4	9440475	C	A	40	16	1	1
gi-1	4	9440613	T	-	40	15	1	1
gi-1	4	9440620	T	-	38	14	0.875	1
gi-1	4	9440632	G	-	40	12	0.923077	1
gi-1	4	9440647	G	C	40	12	1	1
gi-1	4	9440683	G	-	40	13	0.928571	1
gi-1	4	9441319	A	-	40	14	1	1
gi-1	4	9442247	T	-	38	23	0.958333	1
gi-1	4	9442350	A	-	40	16	0.941176	1
gi-1	4	9442359	T	-	40	16	1	1
gi-1	4	9442372	C	-	38	16	0.941176	1
gi-1	4	9442383	T	-	38	15	0.882353	1
gi-1	4	9442524	T	-	40	15	1	1
gi-1	4	9442620	G	-	40	19	0.95	1
gi-1	4	9443113	A	-	40	21	1	1
gi-1	4	9444704	A	T	40	17	1	1
gi-1	4	9444706	A	T	40	17	1	1
gi-1	4	9444712	A	T	40	14	1	1
gi-1	4	9444714	A	T	40	14	1	1
gi-1	4	9444716	C	T	40	13	1	1
gi-1	4	9444718	C	T	40	14	1	1
gi-1	4	9444784	A	T	38	14	1	1
gi-1	4	9444786	G	T	38	15	1	1
gi-1	4	9444792	C	-	38	12	0.923077	1
gi-1	4	9444794	A	T	38	12	0.923077	1
gi-1	4	9444798	A	T	38	14	1	1
gi-1	4	9444800	C	T	38	14	1	1
gi-1	4	9444803	G	T	38	14	1	1
gi-1	4	9444808	C	T	40	16	1	1
gi-1	4	9444811	A	-	38	16	0.941176	1
gi-1	4	9509128	C	A	40	14	1	1
gi-1	4	9512800	C	T	40	10	1	1.09091
gi-1	4	9572328	C	G	38	16	1	1.31579
gi-1	4	9575451	G	A	40	7	1	1.125
gi-1	4	9609627	T	-	30	8	0.727273	1
gi-1	4	9610635	T	-	38	9	0.9	1
gi-1	4	9612478	C	-	38	8	0.888889	1
gi-1	4	9612479	G	-	38	8	0.888889	1
gi-1	4	9612480	T	-	38	8	0.888889	1
gi-1	4	9612482	G	-	40	8	1	1
gi-1	4	9612483	A	-	40	8	1	1
gi-1	4	9613238	A	-	40	15	1	1
gi-1	4	9614057	T	-	40	14	0.933333	1
gi-1	4	9615987	C	-	40	20	1	1
gi-1	4	9660079	C	-	40	16	1	1
gi-1	4	9660100	C	-	38	17	0.894737	1
gi-1	4	9660112	C	-	40	16	1	1
gi-1	4	9661411	A	T	40	12	1	1
gi-1	4	9664895	C	-	40	18	0.947368	1
gi-1	4	9666690	C	-	40	11	0.916667	1
gi-1	4	9667735	G	-	40	10	1	1
gi-1	4	9668602	C	-	32	9	1	1
gi-1	4	9668653	C	-	38	11	0.916667	1
gi-1	4	9676602	C	-	40	15	1	1
gi-1	4	9680501	C	-	40	16	1	1
gi-1	4	9680562	G	-	40	17	1	1
gi-1	4	9680655	C	-	40	9	1	1
gi-1	4	9680675	C	-	40	7	1	1
gi-1	4	9681014	T	-	38	12	0.857143	1
gi-1	4	9681020	G	-	32	12	0.923077	1
gi-1	4	9720648	C	T	40	7	1	1
gi-1	4	9835895	C	-	40	15	1	1
gi-1	4	9840883	G	-	32	7	1	1
gi-1	4	9840907	G	-	27	4	0.8	1
gi-1	4	9842064	A	-	40	20	0.952381	1.04545
gi-1	4	9888943	C	-	40	18	1	1
gi-1	4	9888944	C	T	40	18	1	1
gi-1	4	9888945	C	T	40	18	1	1
gi-1	4	9900737	G	-	40	5	1	1
gi-1	4	9903254	G	-	38	14	0.933333	1
gi-1	4	9903448	G	-	38	21	0.913043	1
gi-1	4	9911027	G	T	30	6	1	1.5
gi-1	4	9912833	A	T	30	6	0.857143	1
gi-1	4	9912835	A	T	30	6	0.857143	1
gi-1	4	9912903	T	C	38	9	1	1.36364
gi-1	4	9913077	T	C	32	12	1	1.64286
gi-1	4	9914031	C	A	40	12	1	1
gi-1	4	9914036	G	T	38	13	1	1
gi-1	4	9914337	C	-	38	15	0.833333	1
gi-1	4	9991170	T	-	38	8	0.888889	1
gi-1	4	9991520	G	C	40	15	1	1
gi-1	4	9991521	G	C	40	16	1	1
gi-1	4	10016200	G	-	40	15	1	1
gi-1	4	10020677	G	T	32	10	0.909091	1
gi-1	4	10020685	G	-	40	12	1	1
gi-1	4	10020694	C	T	40	15	1	1
gi-1	4	10021400	G	-	38	13	1	1
gi-1	4	10025578	T	C	40	9	1	1
gi-1	4	10025582	C	A	40	9	1	1
gi-1	4	10025585	C	-	38	8	0.888889	1
gi-1	4	10025631	C	-	38	12	0.8	1
gi-1	4	10025633	C	A	40	15	1	1
gi-1	4	10025634	C	G	40	15	1	1
gi-1	4	10025654	A	T	40	17	1	1
gi-1	4	10025657	T	-	40	16	0.941176	1
gi-1	4	10033984	C	T	40	15	1	1
gi-1	4	10034013	A	C	40	14	1	1
gi-1	4	10034015	A	G	38	13	1	1
gi-1	4	10034016	A	T	38	13	1	1
gi-1	4	10039710	C	-	38	6	0.857143	1
gi-1	4	10039795	C	-	38	13	0.866667	1
gi-1	4	10039800	T	-	40	15	1	1
gi-1	4	10041851	G	C	40	14	1	1
gi-1	4	10041853	C	A	40	13	1	1
gi-1	4	10044454	A	T	36	4	1	1
gi-1	4	10112432	N	A	40	10	1	1
gi-1	4	10169024	T	G	40	13	1	1
gi-1	4	10299411	C	-	32	20	0.952381	1
gi-1	4	10310380	C	-	32	16	0.941176	1
gi-1	4	10400586	T	C	40	11	1	1
gi-1	4	10529630	T	A	30	5	1	1
gi-1	4	10532166	A	T	30	8	1	1.65217
gi-1	4	10540792	G	T	40	15	1	1.0625
gi-1	4	10550733	A	C	28	4	1	1.2
gi-1	4	10650408	C	-	38	11	0.916667	1
gi-1	4	10669042	A	G	40	14	1	1
gi-1	4	10705591	A	-	38	18	1	1
gi-1	4	10716088	A	-	38	19	0.904762	1
gi-1	4	10899602	C	-	25	6	0.75	1
gi-1	4	10912563	T	C	38	9	1	1
gi-1	4	10930653	A	-	38	13	0.866667	1
gi-1	4	10938774	A	-	40	15	1	1
gi-1	4	10941807	G	-	40	15	1	1
gi-1	4	10944506	G	-	40	12	0.923077	1
gi-1	4	10951982	C	G	40	15	1	1
gi-1	4	10951983	G	C	40	15	1	1
gi-1	4	10960624	G	C	40	8	1	1
gi-1	4	10960631	T	C	40	9	1	1
gi-1	4	10967183	G	T	40	28	1	1
gi-1	4	10967185	G	T	40	28	1	1
gi-1	4	10967969	A	C	40	19	1	1
gi-1	4	10967970	C	A	40	18	1	1
gi-1	4	10968009	G	-	38	20	0.909091	1
gi-1	4	10968082	C	-	40	15	0.9375	1
gi-1	4	10969985	C	A	40	6	1	1
gi-1	4	10969987	G	A	40	6	1	1
gi-1	4	10969988	G	A	38	7	1	1
gi-1	4	10971876	T	A	40	19	1	1
gi-1	4	11036365	N	A	40	18	1	1
gi-1	4	11286565	A	-	38	14	0.875	1
gi-1	4	11346686	T	-	40	10	0.909091	1
gi-1	4	11348752	C	-	40	12	1	1
gi-1	4	11384008	G	-	40	8	1	1
gi-1	4	11384015	A	G	40	8	1	1
gi-1	4	11448808	C	-	40	11	0.916667	1
gi-1	4	11448832	G	-	40	11	1	1
gi-1	4	11453904	T	-	40	13	1	1
gi-1	4	11454781	T	C	40	9	1	1
gi-1	4	11458326	A	G	40	17	1	1
gi-1	4	11504885	G	-	40	9	0.9	1
gi-1	4	11838038	T	A	30	11	1	1.21429
gi-1	4	11997047	T	-	40	14	1	1
gi-1	4	12059496	A	-	38	16	0.888889	1
gi-1	4	12059504	G	-	40	17	1	1
gi-1	4	12059529	A	-	40	18	0.947368	1
gi-1	4	12059568	T	-	40	17	0.944444	1
gi-1	4	12059680	A	-	38	13	0.928571	1
gi-1	4	12059702	A	-	38	15	0.9375	1
gi-1	4	12087195	T	-	38	9	0.818182	1
gi-1	4	12087265	T	A	40	15	0.9375	1
gi-1	4	12087266	C	G	40	15	0.9375	1
gi-1	4	12087267	A	T	38	15	0.9375	1
gi-1	4	12087270	G	C	40	14	0.933333	1
gi-1	4	12087272	C	-	40	14	0.933333	1
gi-1	4	12087278	C	T	40	17	1	1
gi-1	4	12087281	C	T	40	18	1	1
gi-1	4	12087294	G	T	40	19	1	1
gi-1	4	12199219	A	T	40	17	1	1
gi-1	4	12216478	T	-	40	15	0.9375	1
gi-1	4	12493262	M	A	40	10	1	1
gi-1	4	12509904	G	T	30	7	1	1
gi-1	4	13023379	C	-	40	12	1	1
gi-1	4	13036283	A	-	38	12	1	1
gi-1	4	13036773	T	-	40	13	1	1
gi-1	4	13063969	T	-	40	13	0.928571	1
gi-1	4	13326310	A	C	38	22	1	1
gi-1	4	13352393	C	G	40	12	1	1
gi-1	4	13352394	G	C	40	12	1	1
gi-1	4	13369938	G	C	40	13	1	1
gi-1	4	13649557	C	-	40	12	1	1
gi-1	4	14098319	T	-	38	28	0.965517	1
gi-1	4	14259164	T	A	40	17	1	1.05556
gi-1	4	14361934	A	G	40	18	1	1
gi-1	4	14827204	G	T	40	18	1	1
gi-1	4	14846912	T	-	40	11	1	1
gi-1	4	15220231	A	-	40	16	1	1
gi-1	4	15472440	A	-	38	9	0.9	1
gi-1	4	15744541	A	-	38	10	0.833333	1
gi-1	4	15748241	C	-	40	10	1	1
gi-1	4	15870951	C	-	38	20	0.952381	1
gi-1	4	15870988	A	T	40	19	0.904762	1
gi-1	4	15870989	T	A	40	18	0.947368	1
gi-1	4	15906633	G	A	40	18	1	1
gi-1	4	15906641	G	-	40	18	1	1
gi-1	4	15912353	A	-	38	13	0.866667	1
gi-1	4	16023376	T	-	38	10	0.909091	1
gi-1	4	16036644	T	-	30	14	0.7	1
gi-1	4	16184687	A	-	40	18	0.9	1
gi-1	4	16210882	C	-	40	15	0.9375	1
gi-1	4	16278142	A	-	38	5	0.833333	1
gi-1	4	16278143	A	-	38	5	0.833333	1
gi-1	4	16278147	T	-	28	5	0.714286	1
gi-1	4	16278149	T	-	30	5	0.714286	1
gi-1	4	16280059	G	T	38	7	1	1
gi-1	4	16428223	A	G	40	8	1	1
gi-1	4	16926661	N	A	38	10	1	1
gi-1	4	17214663	G	-	38	13	0.866667	1
gi-1	4	17217247	A	G	40	13	1	1
gi-1	4	17233136	T	-	40	13	0.928571	1
gi-1	4	17240470	A	-	40	12	1	1
gi-1	4	17240491	A	G	40	13	1	1
gi-1	4	17245052	A	G	40	19	1	1
gi-1	4	17245055	G	-	38	19	0.904762	1
gi-1	4	17247024	T	-	38	10	0.833333	1
gi-1	4	17250997	C	-	40	15	1	1
gi-1	4	17254825	C	-	40	9	1	1
gi-1	4	17276566	C	A	40	8	1	1
gi-1	4	17276567	G	A	38	7	0.875	1
gi-1	4	17276568	C	G	40	7	1	1
gi-1	4	17287430	A	-	36	8	0.888889	1
gi-1	4	17287431	A	-	36	8	0.888889	1
gi-1	4	17297888	T	-	40	10	0.909091	1
gi-1	4	17315542	T	-	40	17	0.944444	1
gi-1	4	17317380	G	-	38	5	1	1
gi-1	4	17318228	A	-	38	23	0.851852	1
gi-1	4	17322157	G	-	40	10	1	1
gi-1	4	17342759	T	-	40	17	0.944444	1
gi-1	4	17342786	T	-	40	14	0.933333	1
gi-1	4	17351202	G	-	38	8	1	1
gi-1	4	17354712	A	-	38	16	0.888889	1
gi-1	4	17357353	T	-	40	16	0.941176	1
gi-1	4	17357647	T	-	40	19	1	1
gi-1	4	17357653	A	-	36	16	0.888889	1
gi-1	4	17357662	C	-	30	16	0.941176	1
gi-1	4	17357752	C	-	40	14	1	1
gi-1	4	17358044	T	-	40	22	0.916667	1
gi-1	4	17361281	C	T	40	16	1	1
gi-1	4	17361415	G	A	40	19	1	1
gi-1	4	17361421	C	-	40	19	1	1
gi-1	4	17363313	A	-	38	12	0.8	1
gi-1	4	17367264	G	-	40	17	0.944444	1
gi-1	4	17370694	T	G	40	18	1	1
gi-1	4	17371721	A	C	40	19	1	1
gi-1	4	17371723	C	A	40	19	1	1
gi-1	4	17385381	T	-	38	12	0.923077	1
gi-1	4	17398129	C	A	40	15	1	1
gi-1	4	17398138	T	-	38	15	0.833333	1
gi-1	4	17405532	T	-	40	24	0.96	1
gi-1	4	17743059	A	-	32	11	0.916667	1
gi-1	4	17760298	G	A	40	19	1	1
gi-1	4	18426536	A	G	40	8	1	1
gi-1	4	18584998	G	A	28	36	0.782609	1.42857
gi-1	5	14966	C	A	40	19	1	1
gi-1	5	29806	A	G	34	3	1	1.4
gi-1	5	355471	A	G	40	7	1	1
gi-1	5	392511	T	-	40	11	1	1
gi-1	5	392523	T	-	38	8	0.8	1
gi-1	5	392608	C	-	32	6	1	1
gi-1	5	392613	C	-	32	6	1	1
gi-1	5	392617	C	-	32	6	1	1
gi-1	5	392619	C	A	32	7	1	1
gi-1	5	392625	T	-	32	7	1	1
gi-1	5	392642	C	-	32	13	1	1
gi-1	5	392644	C	A	32	13	1	1
gi-1	5	619361	A	C	40	12	0.923077	1
gi-1	5	998632	G	A	40	11	1	1
gi-1	5	998634	T	C	40	10	0.909091	1
gi-1	5	998636	G	A	40	12	1	1
gi-1	5	998983	C	A	40	16	1	1
gi-1	5	1038596	G	T	40	16	1	1
gi-1	5	1038597	G	T	40	15	1	1
gi-1	5	1044273	T	-	40	12	1	1
gi-1	5	1057191	C	-	40	17	1	1
gi-1	5	1097774	C	T	40	11	1	1
gi-1	5	1097880	G	T	40	8	1	1
gi-1	5	1097883	C	G	40	8	1	1
gi-1	5	1097884	G	T	40	8	1	1
gi-1	5	1097920	T	-	40	9	1	1
gi-1	5	1097946	T	-	40	10	0.909091	1
gi-1	5	2679053	C	-	40	14	0.933333	1
gi-1	5	2699153	A	-	40	10	1	1
gi-1	5	2821040	G	T	40	10	1	1
gi-1	5	2848835	T	C	40	20	1	1
gi-1	5	2848840	A	T	40	20	1	1
gi-1	5	2906922	A	T	40	12	1	1
gi-1	5	2906926	T	C	40	13	1	1
gi-1	5	2906927	C	T	40	13	1	1
gi-1	5	2906934	C	A	40	13	1	1
gi-1	5	2906940	G	T	40	11	0.916667	1
gi-1	5	2906942	T	C	40	11	0.916667	1
gi-1	5	3406839	T	C	40	11	1	1
gi-1	5	3406841	T	C	40	11	1	1
gi-1	5	3406891	T	C	40	11	1	1
gi-1	5	3406894	T	C	40	11	1	1
gi-1	5	3406903	G	T	40	11	1	1
gi-1	5	3406917	G	T	40	12	1	1
gi-1	5	3406933	T	C	40	11	1	1
gi-1	5	3406994	G	-	38	13	0.928571	1
gi-1	5	3437528	C	G	40	8	1	1
gi-1	5	3437530	C	G	40	8	1	1
gi-1	5	3506582	A	C	40	12	1	1
gi-1	5	3506584	A	C	40	12	1	1
gi-1	5	3506586	A	G	40	12	1	1
gi-1	5	3506659	G	C	40	20	1	1
gi-1	5	3506660	A	T	40	20	1	1
gi-1	5	3566884	C	-	40	18	0.947368	1
gi-1	5	3576885	T	C	40	12	1	1
gi-1	5	3576890	T	-	38	9	0.818182	1
gi-1	5	3576922	C	-	40	13	1	1
gi-1	5	3690511	A	-	30	10	0.769231	1
gi-1	5	4896800	G	A	40	15	1	1
gi-1	5	5984426	T	G	40	9	1	1
gi-1	5	6428519	A	-	36	12	0.923077	1
gi-1	5	7498566	G	A	38	13	0.928571	1
gi-1	5	7610318	A	T	40	20	1	1
gi-1	5	8618728	C	A	40	12	1	1
gi-1	5	8930937	G	A	40	7	1	1
gi-1	5	9807681	T	-	40	15	1	1
gi-1	5	9819538	T	-	40	19	0.95	1
gi-1	5	9920391	C	T	40	16	1	1
gi-1	5	9920536	G	T	40	11	1	1.15385
gi-1	5	10131132	N	T	40	11	1	1
gi-1	5	10311056	T	G	36	5	1	1.33333
gi-1	5	10516930	G	T	28	3	1	1.5
gi-1	5	10570718	C	T	40	14	1	1
gi-1	5	10731830	A	T	32	11	1	1.69231
gi-1	5	10732203	T	A	40	13	1	1
gi-1	5	10773077	G	A	40	13	1	1
gi-1	5	10851925	C	T	40	13	1	1
gi-1	5	11008065	T	A	40	11	1	1
gi-1	5	11008073	T	G	40	11	1	1
gi-1	5	11053508	C	T	40	8	1	1
gi-1	5	11188030	G	C	30	11	1	1.38889
gi-1	5	11194437	A	T	32	5	1	1
gi-1	5	11194438	A	T	32	5	1	1
gi-1	5	11202647	G	-	40	8	1	1
gi-1	5	11202828	T	A	32	6	1	1
gi-1	5	11202838	G	T	32	5	1	1
gi-1	5	11202840	C	A	32	5	1	1
gi-1	5	11202841	C	G	32	5	1	1
gi-1	5	11202848	C	A	30	5	1	1
gi-1	5	11203608	T	A	32	7	1	1
gi-1	5	11203618	A	T	32	8	1	1
gi-1	5	11203621	C	G	32	8	1	1
gi-1	5	11203622	A	T	32	8	1	1
gi-1	5	11203623	A	T	32	9	1	1
gi-1	5	11208479	A	G	40	13	1	1
gi-1	5	11209966	A	G	32	5	1	1
gi-1	5	11210698	T	G	32	7	1	1
gi-1	5	11210701	G	T	32	6	1	1
gi-1	5	11210708	C	A	32	6	1	1
gi-1	5	11210713	C	A	32	6	1	1
gi-1	5	11210726	T	A	30	5	1	1
gi-1	5	11211551	A	G	30	4	1	1
gi-1	5	11213410	A	G	28	4	1	1.4
gi-1	5	11214681	G	C	40	8	1	1
gi-1	5	11218543	G	T	40	12	1	1
gi-1	5	11218614	C	A	40	15	1	1
gi-1	5	11222903	A	C	32	5	1	1
gi-1	5	11223423	A	-	40	10	1	1
gi-1	5	11227038	C	T	28	3	1	1
gi-1	5	11227055	C	T	30	4	1	1
gi-1	5	11227060	A	G	30	4	1	1
gi-1	5	11227070	T	G	30	4	1	1
gi-1	5	11227071	T	G	30	4	1	1
gi-1	5	11227746	G	-	40	13	0.928571	1
gi-1	5	11227749	G	T	40	13	0.928571	1
gi-1	5	11228123	C	G	40	11	1	1
gi-1	5	11228140	G	T	32	6	1	1
gi-1	5	11228145	A	T	32	6	1	1
gi-1	5	11228148	G	T	32	5	1	1
gi-1	5	11228150	G	T	32	5	1	1
gi-1	5	11228152	G	T	32	5	1	1
gi-1	5	11303258	T	G	40	13	1	1
gi-1	5	11323987	N	G	32	27	1	1.65385
gi-1	5	11516050	T	G	40	7	1	1
gi-1	5	11645737	T	C	34	4	1	1
gi-1	5	11660492	N	T	40	11	1	1
gi-1	5	11660800	N	A	40	9	1	1
gi-1	5	11661004	N	A	40	9	1	1
gi-1	5	11668507	C	G	40	14	1	1
gi-1	5	11668541	N	T	40	10	1	1
gi-1	5	11668776	N	A	40	20	1	1
gi-1	5	11669079	N	T	40	21	1	1
gi-1	5	11669584	N	A	38	8	1	1
gi-1	5	11669958	N	T	40	14	1	1.13333
gi-1	5	11670492	N	T	40	15	1	1
gi-1	5	11670578	A	T	40	19	1	1
gi-1	5	11671017	N	T	40	15	1	1
gi-1	5	11671230	N	G	40	14	1	1
gi-1	5	11681745	N	T	40	15	1	1.125
gi-1	5	11683548	N	A	40	18	1	1
gi-1	5	11701596	N	A	40	17	1	1
gi-1	5	11702940	N	T	32	20	1	1.63333
gi-1	5	11704455	A	T	40	6	1	1
gi-1	5	11704999	N	A	38	16	1	1.35294
gi-1	5	11706121	N	A	30	5	1	1.77778
gi-1	5	11708708	N	A	38	18	1	1.33333
gi-1	5	11723320	T	A	27	62	0.815789	1.53211
gi-1	5	11723322	T	A	32	64	0.842105	1.43
gi-1	5	11729047	N	G	38	45	1	1.4375
gi-1	5	11729513	N	G	32	34	0.971429	1.15385
gi-1	5	11732878	N	T	32	30	1	1.57895
gi-1	5	11735456	G	A	38	12	0.923077	1.42857
gi-1	5	11735463	A	T	38	13	0.928571	1.4
gi-1	5	11736807	N	C	38	6	1	1
gi-1	5	11736863	G	C	36	4	1	1
gi-1	5	11737087	N	G	38	7	1	1
gi-1	5	11737300	N	T	40	8	1	1
gi-1	5	11738082	N	A	40	11	1	1
gi-1	5	11742979	T	G	40	12	1	1
gi-1	5	11754017	N	G	40	19	1	1
gi-1	5	11754425	N	A	40	12	1	1
gi-1	5	11755925	T	G	40	18	1	1
gi-1	5	11756169	N	G	40	13	1	1
gi-1	5	11756975	N	T	40	14	1	1
gi-1	5	11757191	N	A	40	8	1	1
gi-1	5	11759018	N	C	25	6	1	1.8
gi-1	5	11761209	N	A	32	13	1	1.73077
gi-1	5	11762652	N	C	40	14	1	1
gi-1	5	11762890	N	T	40	15	1	1
gi-1	5	11770936	C	T	28	50	0.769231	1.01515
gi-1	5	11770962	A	G	34	55	0.820895	1.06944
gi-1	5	11770993	A	T	30	48	0.8	1.13433
gi-1	5	11785294	A	T	36	8	0.888889	1
gi-1	5	11787038	N	T	40	18	1	1
gi-1	5	11787519	N	G	40	12	1	1
gi-1	5	11787877	N	A	40	13	1	1
gi-1	5	11789705	N	T	40	9	1	1.1
gi-1	5	11790024	N	G	38	8	1	1.38462
gi-1	5	11790462	G	A	38	6	1	1.28571
gi-1	5	11791059	N	C	25	17	0.944444	1.52632
gi-1	5	11792154	N	G	38	13	1	1.27778
gi-1	5	11792533	G	A	40	9	1	1
gi-1	5	11795315	N	T	32	22	1	1.52174
gi-1	5	11796051	N	T	40	8	1	1
gi-1	5	11796536	N	C	40	12	1	1
gi-1	5	11822722	N	T	40	17	1	1
gi-1	5	11823146	N	A	40	13	1	1
gi-1	5	11824911	N	A	32	12	1	1.6
gi-1	5	11828180	N	C	38	15	1	1.5
gi-1	5	11828982	N	A	40	21	1	1
gi-1	5	11829304	A	T	38	14	1	1.22222
gi-1	5	11830566	N	G	32	10	1	1.69231
gi-1	5	11836090	T	G	38	7	1	1.125
gi-1	5	11836579	C	G	30	8	1	1.5
gi-1	5	11836706	N	T	30	5	1	1.44444
gi-1	5	11853390	N	A	38	17	1	1.44444
gi-1	5	11861787	T	G	40	21	1	1.04545
gi-1	5	11861962	N	A	40	32	1	1
gi-1	5	11863470	N	T	32	6	1	1
gi-1	5	11868709	N	A	32	31	1	1.71429
gi-1	5	11869653	N	A	30	5	1	1.28571
gi-1	5	11887123	N	T	38	8	1	1.27273
gi-1	5	11898047	N	C	30	5	1	1.75
gi-1	5	11900567	N	A	38	14	1	1.23529
gi-1	5	11915227	N	G	40	15	1	1
gi-1	5	11930024	A	T	32	9	1	1
gi-1	5	11930266	N	A	34	3	1	1.5
gi-1	5	11933510	N	C	32	10	1	1.52941
gi-1	5	11948388	C	G	40	10	1	1.16667
gi-1	5	11950873	N	T	40	9	1	1
gi-1	5	11954794	C	G	40	18	1	1.05263
gi-1	5	11955049	N	A	40	14	1	1.06667
gi-1	5	11955374	N	A	40	9	1	1
gi-1	5	11955733	N	C	40	8	1	1
gi-1	5	11956398	N	C	34	4	1	1.33333
gi-1	5	11958018	N	T	38	10	1	1.375
gi-1	5	11958180	N	A	40	12	1	1
gi-1	5	11958831	T	G	40	7	1	1
gi-1	5	11959318	G	C	40	6	1	1
gi-1	5	11960403	N	C	40	7	1	1
gi-1	5	11962860	N	T	32	13	1	1
gi-1	5	11963215	N	T	40	8	1	1
gi-1	5	11963708	N	G	40	12	1	1
gi-1	5	11964688	N	A	40	13	1	1
gi-1	5	11965183	N	A	40	15	1	1
gi-1	5	11965356	N	G	40	15	1	1
gi-1	5	11965731	N	G	30	11	1	1.35294
gi-1	5	11965899	N	A	40	11	1	1
gi-1	5	11967725	N	C	40	17	1	1
gi-1	5	11968947	N	A	40	8	1	1.2
gi-1	5	11969331	N	A	40	11	1	1
gi-1	5	11969656	N	T	40	13	1	1
gi-1	5	11971708	N	G	40	12	1	1
gi-1	5	11971892	N	C	40	13	1	1
gi-1	5	11971933	T	A	40	11	1	1
gi-1	5	11992584	T	C	40	20	1	1
gi-1	5	12012473	G	T	30	17	0.708333	1
gi-1	5	12026537	N	T	38	7	1	1
gi-1	5	12028241	N	A	40	16	1	1
gi-1	5	12029135	N	A	32	5	1	1.16667
gi-1	5	12044473	N	A	32	13	1	1.07143
gi-1	5	12046534	N	C	38	8	1	1.27273
gi-1	5	12047422	N	C	38	9	1	1.25
gi-1	5	12050579	N	C	40	11	1	1
gi-1	5	12050861	N	G	32	17	1	1.70833
gi-1	5	12053427	N	G	38	11	1	1.3125
gi-1	5	12053548	N	A	38	9	1	1.5
gi-1	5	12054847	N	C	30	12	0.923077	1.35
gi-1	5	12054969	N	A	32	9	1	1.57895
gi-1	5	12055279	N	A	40	7	1	1
gi-1	5	12055958	A	T	40	10	1	1
gi-1	5	12056236	N	T	38	6	1	1.14286
gi-1	5	12056652	N	C	38	7	1	1
gi-1	5	12057476	N	G	40	10	1	1
gi-1	5	12058881	N	A	38	9	1	1.25
gi-1	5	12059253	N	G	40	12	1	1.07692
gi-1	5	12059331	N	G	40	13	1	1.13333
gi-1	5	12059415	N	A	40	12	1	1.15385
gi-1	5	12059674	N	C	40	14	1	1
gi-1	5	12060059	N	T	38	5	1	1.16667
gi-1	5	12060077	C	A	36	4	1	1
gi-1	5	12060917	N	A	40	10	1	1
gi-1	5	12060988	G	A	38	8	1	1
gi-1	5	12062259	N	A	38	9	1	1.25
gi-1	5	12062716	N	T	40	12	1	1
gi-1	5	12062802	N	T	40	13	1	1
gi-1	5	12063141	N	A	40	16	1	1
gi-1	5	12084566	G	A	40	11	1	1
gi-1	5	12139936	A	T	40	13	1	1
gi-1	5	12162804	T	G	36	4	1	1
gi-1	5	12205139	C	T	40	9	1	1
gi-1	5	12293719	C	A	38	6	1	1
gi-1	5	12344814	A	C	32	5	1	1
gi-1	5	12386882	G	T	40	12	1	1
gi-1	5	12414626	T	G	32	5	1	1
gi-1	5	12417202	C	A	40	12	1	1
gi-1	5	12495291	G	C	40	14	1	1
gi-1	5	12566662	N	T	40	13	1	1
gi-1	5	12599938	C	T	40	19	1	1
gi-1	5	12624215	A	G	40	12	1	1
gi-1	5	12628846	G	A	38	14	1	1
gi-1	5	12641667	G	T	32	11	1	1.58824
gi-1	5	12771748	G	T	40	9	1	1
gi-1	5	12794013	A	T	40	10	1	1
gi-1	5	12869882	N	A	25	6	1	1.6
gi-1	5	12870164	N	G	40	13	1	1
gi-1	5	12886523	A	C	25	44	0.77193	1.03448
gi-1	5	12918857	A	-	36	48	0.842105	1.11667
gi-1	5	12943710	G	T	40	12	1	1
gi-1	5	13032233	T	A	40	11	1	1
gi-1	5	13037824	G	A	40	15	1	1
gi-1	5	13045643	T	A	40	15	1	1
gi-1	5	13074210	G	T	40	11	1	1
gi-1	5	13282630	A	C	36	8	1	1.22222
gi-1	5	13289119	T	A	40	12	1	1
gi-1	5	13331540	G	T	40	8	1	1
gi-1	5	13424925	N	G	32	12	1	1
gi-1	5	13516903	T	G	40	18	1	1
gi-1	5	13627039	G	A	40	15	1	1
gi-1	5	13840787	G	C	40	12	1	1
gi-1	5	13998970	A	C	40	11	1	1
gi-1	5	14044245	G	A	40	16	1	1
gi-1	5	14080885	A	G	40	14	1	1.13333
gi-1	5	14253337	N	T	40	19	1	1
gi-1	5	14327194	G	A	38	12	1	1.28571
gi-1	5	14374638	T	-	30	12	0.705882	1
gi-1	5	14376996	G	A	32	12	1	1.7
gi-1	5	14704200	G	A	40	10	1	1.09091
gi-1	5	14783471	T	A	40	7	1	1
gi-1	5	15023219	T	G	40	14	1	1
gi-1	5	15028481	T	A	40	19	1	1
gi-1	5	15291688	T	G	38	7	1	1
gi-1	5	15606032	A	T	40	15	1	1
gi-1	5	15716217	A	T	40	21	1	1
gi-1	5	15857356	A	-	36	8	0.888889	1
gi-1	5	15857361	T	-	36	8	0.888889	1
gi-1	5	15933875	A	-	40	12	1	1
gi-1	5	15933894	A	-	40	13	1	1
gi-1	5	16149893	N	A	36	5	1	1
gi-1	5	16713266	G	T	40	14	1	1
gi-1	5	17028175	N	A	40	10	1	1
gi-1	5	17885651	C	T	40	17	1	1
gi-1	5	18197188	A	C	40	14	1	1
gi-1	5	18200037	A	T	40	14	1	1
gi-1	5	20278977	A	T	38	10	1	1
gi-1	5	20364894	T	-	32	10	0.769231	1
gi-1	5	20464496	N	G	40	11	1	1
gi-1	5	21046447	T	A	36	10	0.909091	1
gi-1	5	22129350	N	T	28	12	0.857143	1
gi-1	5	23046130	C	G	40	9	1	1
gi-1	5	23258964	C	T	40	19	1	1
gi-1	5	23974116	A	T	40	9	1	1
gi-1	5	24018928	G	A	40	12	1	1
gi-1	5	24282205	T	G	40	8	1	1
gi-1	5	26369866	N	A	40	19	1	1
gi-1	7	29608	A	C	28	104	0.83871	1
gi-1	7	288156	A	-	30	218	0.95614	1
